# Supplementary material for: Operation model of a skew-symmetric split-crystal neutron interferometer
Source: J Appl Crystallogr. 2024 Feb 1;57(Pt 1):44–59. doi: 10.1107/S1600576723010245 (PMC10840307; doi:10.1107/S1600576723010245)
Supplement: Supplementary file 1 [file j-57-00044-sup1.txt]

(* Content-type: application/vnd.wolfram.mathematica *)

(*** Wolfram Notebook File ***)
(* http://www.wolfram.com/nb *)

(* CreatedBy='Mathematica 8.0' *)

(*CacheID: 234*)
(* Internal cache information:
NotebookFileLineBreakTest
NotebookFileLineBreakTest
NotebookDataPosition[       157,          7]
NotebookDataLength[    514437,      13189]
NotebookOptionsPosition[    490328,      12781]
NotebookOutlinePosition[    490872,      12800]
CellTagsIndexPosition[    490829,      12797]
WindowFrame->Normal*)

(* Beginning of Notebook Content *)
Notebook[{

Cell[CellGroupData[{
Cell["\<\
Operation model of a skew-symmetric split-crystal neutron interferometer\
\>", "Title",
 CellChangeTimes->{
  3.8166050131233125`*^9, {3.8166057000284014`*^9, 3.81660570134984*^9}, {
   3.8180727342592993`*^9, 3.8180727785280457`*^9}, 3.8250783878192854`*^9, {
   3.8255636244644995`*^9, 3.82556362674436*^9}, {3.837063133166522*^9, 
   3.837063134732893*^9}, {3.8466898848333263`*^9, 3.8466898875726285`*^9}, {
   3.8794771470243073`*^9, 3.879477149920767*^9}, {3.8890103405183673`*^9, 
   3.8890103431162744`*^9}, {3.889084605463776*^9, 3.889084607301454*^9}, 
   3.8896035588863716`*^9},
 FontSize->24,ExpressionUUID->"82c86e11-53f2-47c0-a680-a29d993745be"],

Cell[TextData[{
 "Carlo Paolo Sasso",
 Cell[BoxData[
  FormBox[
   SuperscriptBox["", "1"], TraditionalForm]],ExpressionUUID->
  "93c685f2-20f6-494a-84f9-dcdf4afcba92"],
 ", Giovanni Mana",
 Cell[BoxData[
  FormBox[
   SuperscriptBox["", 
    RowBox[{"1", ",", "2"}]], TraditionalForm]],ExpressionUUID->
  "d54efa5f-be2d-4988-958f-6248677ff565"],
 ", and Enrico Massa",
 Cell[BoxData[
  FormBox[
   SuperscriptBox["", "1"], TraditionalForm]],ExpressionUUID->
  "202726e8-0eb5-47e7-868a-37ca54ff4a34"]
}], "Subtitle",
 CellChangeTimes->{{3.8166050567023883`*^9, 3.8166050688438873`*^9}, {
  3.816605114621496*^9, 3.8166052532515783`*^9}, {3.825563635244949*^9, 
  3.825563709740729*^9}, {3.908796044693362*^9, 3.908796053580583*^9}},
 FontSize->18,ExpressionUUID->"0292436f-6916-467c-9481-28b542c6e479"],

Cell["\<\
1) INRIM \[Dash] Istituto Nazionale di Ricerca Metrologica, Torino, Italy
2) UNITO \[Dash] Universit\[AGrave] di Torino, Dipartimento di Fisica, \
Torino, Italy\
\>", "Subsubtitle",
 CellChangeTimes->{{3.8166050880993752`*^9, 3.8166051035211725`*^9}, {
   3.825563717829055*^9, 3.8255637181492033`*^9}, 3.860312090736949*^9, 
   3.8903917339564*^9, {3.908796040705964*^9, 
   3.9087960421896935`*^9}},ExpressionUUID->"6f98c58b-a733-4e95-a828-\
1b505f6eb190"],

Cell[CellGroupData[{

Cell["3. Interferometer operation", "Section",
 CellChangeTimes->{{3.8166069820507374`*^9, 3.8166069846756716`*^9}, {
   3.8174740668322573`*^9, 3.8174740827101135`*^9}, 3.8250787043089485`*^9, 
   3.825564960137077*^9, {3.8370631719301186`*^9, 3.837063198195103*^9}, {
   3.8415756212741013`*^9, 3.8415756232166824`*^9}, {3.8441340032691555`*^9, 
   3.844134028691698*^9}, {3.844681225184692*^9, 3.8446812300645123`*^9}, {
   3.844838131621873*^9, 3.844838134064828*^9}, 3.844847169397456*^9, {
   3.844919570402813*^9, 3.8449195739149523`*^9}, {3.8460568159323783`*^9, 
   3.846056817119419*^9}, {3.88001388120899*^9, 3.880013891613146*^9}, {
   3.8801033714618287`*^9, 3.880103380938452*^9}, {3.880431648449856*^9, 
   3.880431657968011*^9}, {3.880445555201189*^9, 3.880445563379334*^9}, {
   3.8816699824095273`*^9, 3.8816699876716847`*^9}, 3.8848367192227063`*^9, {
   3.8848368040259476`*^9, 3.884836812313809*^9}, {3.8849472828983946`*^9, 
   3.884947302052188*^9}, {3.889010381522868*^9, 3.889010381944318*^9}},
 Background->RGBColor[
  0.88, 1, 0.88],ExpressionUUID->"96c097fa-563a-4639-8aaf-40f213388a7d"],

Cell[CellGroupData[{

Cell["focus coordinates, Eq. (5c)", "Subsubsection",
 CellChangeTimes->{{3.8166069820507374`*^9, 3.8166069846756716`*^9}, {
   3.8174740668322573`*^9, 3.8174740827101135`*^9}, 3.8250787043089485`*^9, 
   3.825564960137077*^9, {3.8370631719301186`*^9, 3.837063198195103*^9}, {
   3.8415756212741013`*^9, 3.8415756232166824`*^9}, {3.8441340032691555`*^9, 
   3.8441340062267327`*^9}, 3.8474456957869267`*^9, {3.854526740685184*^9, 
   3.8545267437266245`*^9}, {3.879581265166182*^9, 3.879581267931216*^9}, {
   3.8796777624251037`*^9, 3.879677780677568*^9}, {3.8796783842077427`*^9, 
   3.879678385132148*^9}, 3.8802820535627947`*^9, {3.880285275142501*^9, 
   3.88028528242809*^9}, {3.880383899777237*^9, 3.8803839045484447`*^9}, 
   3.8816699205417547`*^9, {3.884838045528585*^9, 3.8848380469082165`*^9}, {
   3.889586618721977*^9, 3.8895866228516955`*^9}, {3.907841133915724*^9, 
   3.9078411537141085`*^9}, 3.908792479462927*^9},
 Background->RGBColor[
  0.88, 1, 0.88],ExpressionUUID->"33dd5b36-7c28-4b7c-a717-2fe0b7e7f797"],

Cell[CellGroupData[{

Cell[BoxData[{
 RowBox[{
  RowBox[{
   RowBox[{"Clear", "[", "\"\<Global`*\>\"", "]"}], ";", 
   RowBox[{"Remove", "[", "\"\<Global`*\>\"", "]"}], ";"}], 
  "\[IndentingNewLine]"}], "\[IndentingNewLine]", 
 RowBox[{
  RowBox[{
   RowBox[{"e1", "=", 
    RowBox[{
     RowBox[{"zM1", "-", "zF1"}], "==", 
     RowBox[{
      RowBox[{"-", "zM2"}], "+", "zF2"}]}]}], ";"}], 
  RowBox[{"(*", " ", 
   RowBox[{
    RowBox[{"same", " ", "x"}], "-", 
    RowBox[{
    "axis", " ", "displacement", " ", "of", " ", "the", " ", "rays", " ", 
     "along", " ", "the", " ", "two", " ", "paths"}]}], " ", 
   "*)"}]}], "\[IndentingNewLine]", 
 RowBox[{
  RowBox[{
   RowBox[{"e2", "=", 
    RowBox[{
     RowBox[{"zM1", "+", "tM1", "+", "zF1"}], "==", 
     RowBox[{"zM2", "+", "tM2", "+", "zF2"}]}]}], ";"}], 
  RowBox[{"(*", " ", 
   RowBox[{
   "same", " ", "distance", " ", "from", " ", "the", " ", "splitter"}], " ", 
   "*)"}]}], "\[IndentingNewLine]", 
 RowBox[{
  RowBox[{"zF12", "=", 
   RowBox[{
    RowBox[{"Solve", "[", 
     RowBox[{
      RowBox[{"{", 
       RowBox[{"e1", ",", "e2"}], "}"}], ",", 
      RowBox[{"{", 
       RowBox[{"zF1", ",", "zF2"}], "}"}]}], "]"}], "[", 
    RowBox[{"[", "1", "]"}], "]"}]}], ";"}], "\[IndentingNewLine]", 
 RowBox[{
  RowBox[{"xF", "==", 
   RowBox[{"Simplify", "[", 
    RowBox[{
     RowBox[{
      RowBox[{"(", 
       RowBox[{"zM1", "-", "zF1"}], ")"}], 
      RowBox[{"Tan", "[", "\[CapitalTheta]B", "]"}]}], "/.", "zF12"}], 
    "]"}]}], 
  RowBox[{"(*", " ", 
   RowBox[{"x", " ", "coordinate"}], " ", "*)"}]}], "\[IndentingNewLine]", 
 RowBox[{
  RowBox[{"xF", "==", 
   RowBox[{"Simplify", "[", 
    RowBox[{
     RowBox[{
      RowBox[{"(", 
       RowBox[{
        RowBox[{"-", "zM2"}], "+", "zF2"}], ")"}], 
      RowBox[{"Tan", "[", "\[CapitalTheta]B", "]"}]}], "/.", "zF12"}], 
    "]"}]}], 
  RowBox[{"(*", " ", 
   RowBox[{"x", " ", "coordinate"}], " ", "*)"}]}], "\[IndentingNewLine]", 
 RowBox[{"zF", "==", 
  RowBox[{"Simplify", "[", 
   RowBox[{
    RowBox[{"tS", "+", "zM1", "+", "tM1", "+", "zF1"}], "/.", "zF12"}], "]"}], 
  RowBox[{"(*", " ", 
   RowBox[{"z", " ", "coordinate"}], " ", "*)"}]}]}], "Input",
 CellChangeTimes->{{3.8803839217871313`*^9, 3.8803840822856817`*^9}, {
   3.88077792520387*^9, 3.8807780778130693`*^9}, {3.8848528346432896`*^9, 
   3.8848531272557306`*^9}, {3.8848552808939*^9, 3.884855345992818*^9}, 
   3.9078411841367054`*^9, {3.907841236905756*^9, 
   3.9078412584197407`*^9}},ExpressionUUID->"8957e68a-3d08-439a-a4d7-\
27975331a324"],

Cell[BoxData[
 RowBox[{"xF", "\[Equal]", 
  RowBox[{
   FractionBox["1", "2"], " ", 
   RowBox[{"(", 
    RowBox[{"tM1", "-", "tM2", "+", 
     RowBox[{"2", " ", "zM1"}], "-", 
     RowBox[{"2", " ", "zM2"}]}], ")"}], " ", 
   RowBox[{"Tan", "[", "\[CapitalTheta]B", "]"}]}]}]], "Output",
 CellChangeTimes->{
  3.8803840249315295`*^9, {3.8803840560543385`*^9, 3.8803840834834404`*^9}, {
   3.880778020190905*^9, 3.8807780784984636`*^9}, 3.8848529627769637`*^9, 
   3.8848530036672425`*^9, {3.8848530461092353`*^9, 3.8848530803024225`*^9}, 
   3.884853128794545*^9, {3.8848553100925937`*^9, 3.884855346527934*^9}, 
   3.907841185203267*^9},ExpressionUUID->"c62db74f-8768-40d1-9269-\
6bb3ec5a5598"],

Cell[BoxData[
 RowBox[{"xF", "\[Equal]", 
  RowBox[{
   FractionBox["1", "2"], " ", 
   RowBox[{"(", 
    RowBox[{"tM1", "-", "tM2", "+", 
     RowBox[{"2", " ", "zM1"}], "-", 
     RowBox[{"2", " ", "zM2"}]}], ")"}], " ", 
   RowBox[{"Tan", "[", "\[CapitalTheta]B", "]"}]}]}]], "Output",
 CellChangeTimes->{
  3.8803840249315295`*^9, {3.8803840560543385`*^9, 3.8803840834834404`*^9}, {
   3.880778020190905*^9, 3.8807780784984636`*^9}, 3.8848529627769637`*^9, 
   3.8848530036672425`*^9, {3.8848530461092353`*^9, 3.8848530803024225`*^9}, 
   3.884853128794545*^9, {3.8848553100925937`*^9, 3.884855346527934*^9}, 
   3.9078411852072163`*^9},ExpressionUUID->"0d1b893c-badf-4018-b39b-\
6313ff00151a"],

Cell[BoxData[
 RowBox[{"zF", "\[Equal]", 
  RowBox[{
   FractionBox["tM1", "2"], "+", 
   FractionBox["tM2", "2"], "+", "tS", "+", "zM1", "+", "zM2"}]}]], "Output",
 CellChangeTimes->{
  3.8803840249315295`*^9, {3.8803840560543385`*^9, 3.8803840834834404`*^9}, {
   3.880778020190905*^9, 3.8807780784984636`*^9}, 3.8848529627769637`*^9, 
   3.8848530036672425`*^9, {3.8848530461092353`*^9, 3.8848530803024225`*^9}, 
   3.884853128794545*^9, {3.8848553100925937`*^9, 3.884855346527934*^9}, 
   3.907841185210387*^9},ExpressionUUID->"8c6630d5-0b56-49bb-9374-\
ecd3a7be2ed1"]
}, Open  ]]
}, Closed]],

Cell[CellGroupData[{

Cell["rotation matrix", "Subsubsection",
 CellChangeTimes->{{3.8166069820507374`*^9, 3.8166069846756716`*^9}, {
   3.8174740668322573`*^9, 3.8174740827101135`*^9}, 3.8250787043089485`*^9, 
   3.825564960137077*^9, {3.8370631719301186`*^9, 3.837063198195103*^9}, {
   3.8415756212741013`*^9, 3.8415756232166824`*^9}, {3.8441340032691555`*^9, 
   3.8441340062267327`*^9}, 3.8474456957869267`*^9, {3.854526740685184*^9, 
   3.8545267437266245`*^9}, {3.879581265166182*^9, 3.879581267931216*^9}, {
   3.8796777624251037`*^9, 3.879677780677568*^9}, {3.8796783842077427`*^9, 
   3.879678385132148*^9}, {3.881669894338256*^9, 3.88166989528292*^9}, 
   3.884849470837576*^9},
 Background->RGBColor[
  0.88, 1, 0.88],ExpressionUUID->"b93a72f2-19e3-4c86-a7f4-1c421b259476"],

Cell[CellGroupData[{

Cell[BoxData[{
 RowBox[{
  RowBox[{
   RowBox[{"Clear", "[", "\"\<Global`*\>\"", "]"}], ";", 
   RowBox[{"Remove", "[", "\"\<Global`*\>\"", "]"}], ";"}], 
  "\[IndentingNewLine]"}], "\[IndentingNewLine]", 
 RowBox[{
  RowBox[{"R", "=", 
   RowBox[{"{", 
    RowBox[{
     RowBox[{"{", 
      RowBox[{"1", ",", 
       RowBox[{"-", "\[Rho]"}], ",", "\[Theta]"}], "}"}], ",", 
     RowBox[{"{", 
      RowBox[{"\[Rho]", ",", "1", ",", 
       RowBox[{"-", "\[Psi]"}]}], "}"}], ",", 
     RowBox[{"{", 
      RowBox[{
       RowBox[{"-", "\[Theta]"}], ",", "\[Psi]", ",", "1"}], "}"}]}], "}"}]}],
   ";"}], "\[IndentingNewLine]", 
 RowBox[{
  RowBox[{"Print", "[", 
   RowBox[{"\"\<R = \>\"", ",", 
    RowBox[{"R", "//", "MatrixForm"}]}], "]"}], "\[IndentingNewLine]", 
  RowBox[{"(*", " ", 
   RowBox[{
    RowBox[{
    "inverse", " ", "of", " ", "the", " ", "rotation", " ", "matrix"}], ",", 
    " ", 
    RowBox[{"first", " ", "order"}]}], " ", "*)"}]}], "\[IndentingNewLine]", 
 RowBox[{
  RowBox[{"Ri", "=", 
   RowBox[{"{", 
    RowBox[{
     RowBox[{"{", 
      RowBox[{"1", ",", "\[Rho]", ",", 
       RowBox[{"-", "\[Theta]"}]}], "}"}], ",", 
     RowBox[{"{", 
      RowBox[{
       RowBox[{"-", "\[Rho]"}], ",", "1", ",", "\[Psi]"}], "}"}], ",", 
     RowBox[{"{", 
      RowBox[{"\[Theta]", ",", 
       RowBox[{"-", "\[Psi]"}], ",", "1"}], "}"}]}], "}"}]}], ";"}]}], "Input",
 CellChangeTimes->{{3.8596940013769255`*^9, 3.8596940020443144`*^9}, {
  3.879571566104179*^9, 3.879571658604312*^9}, {3.879572451522484*^9, 
  3.879572452460888*^9}, {3.8848367702665005`*^9, 3.8848367705846562`*^9}, {
  3.8890104345266685`*^9, 
  3.8890104399583626`*^9}},ExpressionUUID->"6ad857bb-71f4-40c6-a4dc-\
c10e56a042ff"],

Cell[BoxData[
 InterpretationBox[
  RowBox[{"\<\"R = \"\>", "\[InvisibleSpace]", 
   TagBox[
    RowBox[{"(", "\[NoBreak]", GridBox[{
       {"1", 
        RowBox[{"-", "\[Rho]"}], "\[Theta]"},
       {"\[Rho]", "1", 
        RowBox[{"-", "\[Psi]"}]},
       {
        RowBox[{"-", "\[Theta]"}], "\[Psi]", "1"}
      },
      GridBoxAlignment->{"Columns" -> {{Center}}, "Rows" -> {{Baseline}}},
      GridBoxSpacings->{"Columns" -> {
          Offset[0.27999999999999997`], {
           Offset[0.7]}, 
          Offset[0.27999999999999997`]}, "Rows" -> {
          Offset[0.2], {
           Offset[0.4]}, 
          Offset[0.2]}}], "\[NoBreak]", ")"}],
    Function[BoxForm`e$, 
     MatrixForm[BoxForm`e$]]]}],
  SequenceForm["R = ", 
   MatrixForm[{{
     1, -$CellContext`\[Rho], $CellContext`\[Theta]}, {$CellContext`\[Rho], 
      1, -$CellContext`\[Psi]}, {-$CellContext`\[Theta], $CellContext`\[Psi], 
      1}}]],
  Editable->False]], "Print",
 CellChangeTimes->{
  3.859694020062639*^9, {3.879571590076109*^9, 3.879571659325799*^9}, 
   3.879572453109349*^9, 3.879656531327626*^9, 3.879659265779972*^9, 
   3.879677844758703*^9, {3.8848367803019524`*^9, 3.8848367831122913`*^9}, 
   3.8848482590454097`*^9, {3.889010446363652*^9, 
   3.8890104488659554`*^9}},ExpressionUUID->"cc4e980d-8278-4e09-831c-\
9d236f96dcdb"]
}, Open  ]]
}, Closed]],

Cell[CellGroupData[{

Cell[TextData[{
 "transformation ",
 Cell[BoxData[
  FormBox[
   TemplateBox[<|"boxes" -> FormBox[
       RowBox[{
         OverscriptBox[
          StyleBox["M", "TI"], "^"], "(", 
         StyleBox["z", "TI"], ")"}], TraditionalForm], "errors" -> {}, 
     "input" -> "\\hat{M}(z)", "state" -> "Boxes"|>,
    "TeXAssistantTemplate"], TraditionalForm]],ExpressionUUID->
  "c042fe63-4c4f-4a02-b982-54ccccd413c6"],
 " :",
 Cell[BoxData[
  RowBox[{" ", 
   RowBox[{"restriction", " ", "to", " ", 
    SubscriptBox["V", "2"], " "}]}]], "Subsection",
  CellChangeTimes->{{3.8496268463060894`*^9, 3.8496268499296103`*^9}, {
    3.849666537434588*^9, 3.8496666053087673`*^9}, {3.849668317334559*^9, 
    3.849668331619937*^9}, {3.849669216448583*^9, 3.8496692356813803`*^9}, {
    3.8496692907069707`*^9, 3.8496693076923666`*^9}, {3.851181666964893*^9, 
    3.8511816815306315`*^9}, {3.8512421885857515`*^9, 
    3.8512422086887226`*^9}, {3.851598893472229*^9, 3.851598900607584*^9}, {
    3.85159893429115*^9, 3.8515989492196293`*^9}, 3.8515989836325855`*^9, {
    3.8515990222731295`*^9, 3.8515990700782766`*^9}, {3.8516003137487464`*^9, 
    3.85160033103941*^9}, {3.851600367356999*^9, 3.8516003887078843`*^9}, 
    3.851671964187539*^9, {3.857280868408188*^9, 3.8572808705936337`*^9}, 
    3.85728092009326*^9, {3.8596939199059224`*^9, 3.8596939720567007`*^9}},
  ExpressionUUID->"395e3bdc-0e39-437e-af4c-9ac1fe5f2b29"]
}], "Subsubsection",
 CellChangeTimes->{{3.8166069820507374`*^9, 3.8166069846756716`*^9}, {
   3.8174740668322573`*^9, 3.8174740827101135`*^9}, 3.8250787043089485`*^9, 
   3.825564960137077*^9, {3.8370631719301186`*^9, 3.837063198195103*^9}, {
   3.8415756212741013`*^9, 3.8415756232166824`*^9}, {3.8441340032691555`*^9, 
   3.8441340062267327`*^9}, 3.8474456957869267`*^9, {3.854526740685184*^9, 
   3.8545267437266245`*^9}, {3.879581265166182*^9, 3.879581267931216*^9}, {
   3.8796777624251037`*^9, 3.879677780677568*^9}, {3.8796783842077427`*^9, 
   3.879678385132148*^9}, {3.881669894338256*^9, 3.88166989528292*^9}, {
   3.884849470837576*^9, 3.8848494855254755`*^9}, {3.8890104517862487`*^9, 
   3.889010543723939*^9}, {3.8890107491677847`*^9, 3.8890108209744053`*^9}},
 Background->RGBColor[
  0.88, 1, 0.88],ExpressionUUID->"54c8265e-119b-4abf-9f41-30e1a572bea5"],

Cell[CellGroupData[{

Cell[BoxData[{
 RowBox[{
  RowBox[{
   RowBox[{"rII", "=", 
    RowBox[{"{", 
     RowBox[{"xII", ",", "yII", ",", "zII"}], "}"}]}], ";"}], 
  "\[IndentingNewLine]", 
  RowBox[{"(*", " ", 
   RowBox[{
    RowBox[{
     RowBox[{"Ko", " ", "and", " ", "Kh", " ", "unit", " ", "vectors"}], ";", 
     " ", 
     RowBox[{"0", " ", "\[Equal]", ">", " ", "o"}]}], ",", " ", 
    RowBox[{"1", " ", "==", ">", " ", "h"}]}], " ", 
   "*)"}]}], "\[IndentingNewLine]", 
 RowBox[{
  RowBox[{
   RowBox[{"K", "[", "n_", "]"}], "=", 
   RowBox[{"K", 
    RowBox[{"{", 
     RowBox[{
      RowBox[{
       RowBox[{"If", "[", 
        RowBox[{
         RowBox[{"n", "\[Equal]", "0"}], ",", 
         RowBox[{"-", "1"}], ",", "1"}], "]"}], 
       RowBox[{"Sin", "[", "\[Theta]B", "]"}]}], ",", "0", ",", 
      RowBox[{"Cos", "[", "\[Theta]B", "]"}]}], "}"}]}]}], 
  ";"}], "\[IndentingNewLine]", 
 RowBox[{
  RowBox[{"arg", "=", 
   RowBox[{
    RowBox[{
     RowBox[{"Expand", "[", 
      RowBox[{
       RowBox[{
        RowBox[{
         RowBox[{"K", "[", "#", "]"}], ".", 
         RowBox[{"(", 
          RowBox[{
           RowBox[{"Ri", ".", 
            RowBox[{"(", 
             RowBox[{"rII", "-", 
              RowBox[{"{", 
               RowBox[{"s", ",", "0", ",", "0"}], "}"}]}], ")"}]}], "-", 
           "rII"}], ")"}]}], "&"}], "/@", 
       RowBox[{"{", 
        RowBox[{"0", ",", "1"}], "}"}]}], "]"}], "/.", 
     RowBox[{"{", 
      RowBox[{
       RowBox[{
        RowBox[{"Cos", "[", "\[Theta]B", "]"}], "\[Rule]", 
        RowBox[{"Kz", "/", "K"}]}], ",", 
       RowBox[{
        RowBox[{"Sin", "[", "\[Theta]B", "]"}], "\[Rule]", 
        RowBox[{"h", "/", 
         RowBox[{"(", 
          RowBox[{"2", "K"}], ")"}]}]}]}], "}"}]}], "/.", 
    RowBox[{"xII", "->", 
     RowBox[{"xII", "+", "s"}]}]}]}], ";"}], "\[IndentingNewLine]", 
 RowBox[{
  RowBox[{"arg", "=", 
   RowBox[{"Simplify", "[", "arg", "]"}]}], ";"}], "\[IndentingNewLine]", 
 RowBox[{"Print", "[", 
  RowBox[{
  "\"\<\[LeftAngleBracket]o|\!\(\*OverscriptBox[\(M\), \(^\)]\)|o\
\[RightAngleBracket] = Exp[\[ImaginaryI] Ko.(\!\(\*SuperscriptBox[\(M\), \(-1\
\)]\)rII - rII)] = \>\"", ",", 
   RowBox[{"Exp", "[", 
    RowBox[{"I", " ", 
     RowBox[{"arg", "[", 
      RowBox[{"[", "1", "]"}], "]"}]}], "]"}]}], "]"}], "\[IndentingNewLine]", 
 RowBox[{"Print", "[", 
  RowBox[{
  "\"\<\[LeftAngleBracket]h|\!\(\*OverscriptBox[\(M\), \(^\)]\)|h\
\[RightAngleBracket] = Exp[\[ImaginaryI] Kh.(\!\(\*SuperscriptBox[\(M\), \(-1\
\)]\)rII - rII)] = \>\"", ",", 
   RowBox[{"Exp", "[", 
    RowBox[{"I", " ", 
     RowBox[{"arg", "[", 
      RowBox[{"[", "2", "]"}], "]"}]}], "]"}]}], "]"}]}], "Input",
 CellChangeTimes->{{3.8496268463060894`*^9, 3.8496268499296103`*^9}, {
   3.849666537434588*^9, 3.8496666053087673`*^9}, {3.849668317334559*^9, 
   3.849668331619937*^9}, {3.849669216448583*^9, 3.8496692356813803`*^9}, {
   3.8496692907069707`*^9, 3.8496693076923666`*^9}, {3.851181666964893*^9, 
   3.8511816815306315`*^9}, {3.8512421885857515`*^9, 
   3.8512422086887226`*^9}, {3.851598893472229*^9, 3.851598900607584*^9}, {
   3.85159893429115*^9, 3.8515989492196293`*^9}, 3.8515989836325855`*^9, {
   3.8515990222731295`*^9, 3.8515990700782766`*^9}, {3.8516003137487464`*^9, 
   3.85160033103941*^9}, {3.851600367356999*^9, 3.8516003887078843`*^9}, 
   3.851671964187539*^9, {3.857280868408188*^9, 3.8572808705936337`*^9}, 
   3.85728092009326*^9, {3.8596939199059224`*^9, 3.8596939720567007`*^9}, {
   3.8596940164996357`*^9, 3.8596940169186783`*^9}, {3.859694136615703*^9, 
   3.859694171118063*^9}, 3.879572056120169*^9, {3.8795720903585043`*^9, 
   3.8795720937611833`*^9}, {3.8795721951650443`*^9, 3.879572248150898*^9}, {
   3.8795722953856373`*^9, 3.879572301797799*^9}, {3.8795723365709686`*^9, 
   3.8795723542211647`*^9}, {3.8795724110271664`*^9, 
   3.8795724223610773`*^9}, {3.8796565495694313`*^9, 
   3.8796565677768817`*^9}, {3.884836875320199*^9, 3.884836936483859*^9}, 
   3.884837375488202*^9, {3.8848396624976215`*^9, 
   3.884839756280064*^9}},ExpressionUUID->"5d3a52f5-8472-4355-9038-\
4646bc1259a6"],

Cell[CellGroupData[{

Cell[BoxData[
 InterpretationBox[
  RowBox[{"\<\"\[LeftAngleBracket]o|\\!\\(\\*OverscriptBox[\\(M\\), \
\\(^\\)]\\)|o\[RightAngleBracket] = Exp[\[ImaginaryI] \
Ko.(\\!\\(\\*SuperscriptBox[\\(M\\), \\(-1\\)]\\)rII - rII)] = \"\>", 
   "\[InvisibleSpace]", 
   SuperscriptBox["\[ExponentialE]", 
    RowBox[{"\[ImaginaryI]", " ", 
     RowBox[{"(", 
      RowBox[{
       RowBox[{
        FractionBox["1", "2"], " ", "h", " ", 
        RowBox[{"(", 
         RowBox[{"s", "+", 
          RowBox[{"zII", " ", "\[Theta]"}], "-", 
          RowBox[{"yII", " ", "\[Rho]"}]}], ")"}]}], "+", 
       RowBox[{"Kz", " ", 
        RowBox[{"(", 
         RowBox[{
          RowBox[{"xII", " ", "\[Theta]"}], "-", 
          RowBox[{"yII", " ", "\[Psi]"}]}], ")"}]}]}], ")"}]}]]}],
  SequenceForm[
  "\[LeftAngleBracket]o|\!\(\*OverscriptBox[\(M\), \(^\)]\)|o\
\[RightAngleBracket] = Exp[\[ImaginaryI] Ko.(\!\(\*SuperscriptBox[\(M\), \(-1\
\)]\)rII - rII)] = ", 
   E^(Complex[
     0, 1] ((Rational[
        1, 2] $CellContext`h) ($CellContext`s + $CellContext`zII \
$CellContext`\[Theta] - $CellContext`yII $CellContext`\[Rho]) + \
$CellContext`Kz ($CellContext`xII $CellContext`\[Theta] - $CellContext`yII \
$CellContext`\[Psi])))],
  Editable->False]], "Print",
 CellChangeTimes->{{3.884839671462468*^9, 3.884839680399393*^9}, {
   3.8848397237932377`*^9, 3.8848397566978245`*^9}, 
   3.884848261272823*^9},ExpressionUUID->"9ebaecd8-c92b-492d-ac42-\
e9032f5b4f55"],

Cell[BoxData[
 InterpretationBox[
  RowBox[{"\<\"\[LeftAngleBracket]h|\\!\\(\\*OverscriptBox[\\(M\\), \
\\(^\\)]\\)|h\[RightAngleBracket] = Exp[\[ImaginaryI] \
Kh.(\\!\\(\\*SuperscriptBox[\\(M\\), \\(-1\\)]\\)rII - rII)] = \"\>", 
   "\[InvisibleSpace]", 
   SuperscriptBox["\[ExponentialE]", 
    RowBox[{"\[ImaginaryI]", " ", 
     RowBox[{"(", 
      RowBox[{
       RowBox[{
        RowBox[{"-", 
         FractionBox["1", "2"]}], " ", "h", " ", 
        RowBox[{"(", 
         RowBox[{"s", "+", 
          RowBox[{"zII", " ", "\[Theta]"}], "-", 
          RowBox[{"yII", " ", "\[Rho]"}]}], ")"}]}], "+", 
       RowBox[{"Kz", " ", 
        RowBox[{"(", 
         RowBox[{
          RowBox[{"xII", " ", "\[Theta]"}], "-", 
          RowBox[{"yII", " ", "\[Psi]"}]}], ")"}]}]}], ")"}]}]]}],
  SequenceForm[
  "\[LeftAngleBracket]h|\!\(\*OverscriptBox[\(M\), \(^\)]\)|h\
\[RightAngleBracket] = Exp[\[ImaginaryI] Kh.(\!\(\*SuperscriptBox[\(M\), \(-1\
\)]\)rII - rII)] = ", 
   E^(Complex[
     0, 1] ((Rational[-1, 
         2] $CellContext`h) ($CellContext`s + $CellContext`zII $CellContext`\
\[Theta] - $CellContext`yII $CellContext`\[Rho]) + $CellContext`Kz \
($CellContext`xII $CellContext`\[Theta] - $CellContext`yII \
$CellContext`\[Psi])))],
  Editable->False]], "Print",
 CellChangeTimes->{{3.884839671462468*^9, 3.884839680399393*^9}, {
   3.8848397237932377`*^9, 3.8848397566978245`*^9}, 
   3.884848261282298*^9},ExpressionUUID->"767466db-e1b5-4c5c-92b0-\
8c45652b5b1d"]
}, Open  ]]
}, Open  ]]
}, Closed]],

Cell[CellGroupData[{

Cell[TextData[{
 "transformation ",
 Cell[BoxData[
  FormBox[
   TemplateBox[<|"boxes" -> FormBox[
       RowBox[{
         OverscriptBox[
          StyleBox["M", "TI"], "^"], "(", 
         StyleBox["z", "TI"], ")"}], TraditionalForm], "errors" -> {}, 
     "input" -> "\\hat{M}(z)", "state" -> "Boxes"|>,
    "TeXAssistantTemplate"], TraditionalForm]],ExpressionUUID->
  "9e6034eb-abe0-44e8-9e83-3a2ede244554"],
 " : ",
 Cell[BoxData[
  RowBox[{"restriction", " ", "to", " ", 
   SubscriptBox["\[ScriptCapitalL]", "2"], " "}]],
  CellChangeTimes->{{3.8496268463060894`*^9, 3.8496268499296103`*^9}, {
    3.849666537434588*^9, 3.8496666053087673`*^9}, {3.849668317334559*^9, 
    3.849668331619937*^9}, {3.849669216448583*^9, 3.8496692356813803`*^9}, {
    3.8496692907069707`*^9, 3.8496693076923666`*^9}, {3.851181666964893*^9, 
    3.8511816815306315`*^9}, {3.8512421885857515`*^9, 
    3.8512422086887226`*^9}, {3.851598893472229*^9, 3.851598900607584*^9}, {
    3.85159893429115*^9, 3.8515989492196293`*^9}, 3.8515989836325855`*^9, {
    3.8515990222731295`*^9, 3.8515990700782766`*^9}, {3.8516003137487464`*^9, 
    3.85160033103941*^9}, {3.851600367356999*^9, 3.8516003887078843`*^9}, 
    3.851671964187539*^9, {3.857280868408188*^9, 3.8572808705936337`*^9}, 
    3.85728092009326*^9, {3.8596939199059224`*^9, 3.8596939720567007`*^9}},
  ExpressionUUID->"d3e26512-5641-4eb2-b01e-562b086d739b"]
}], "Subsubsection",
 CellChangeTimes->{{3.8166069820507374`*^9, 3.8166069846756716`*^9}, {
   3.8174740668322573`*^9, 3.8174740827101135`*^9}, 3.8250787043089485`*^9, 
   3.825564960137077*^9, {3.8370631719301186`*^9, 3.837063198195103*^9}, {
   3.8415756212741013`*^9, 3.8415756232166824`*^9}, {3.8441340032691555`*^9, 
   3.8441340062267327`*^9}, 3.8474456957869267`*^9, {3.854526740685184*^9, 
   3.8545267437266245`*^9}, {3.879581265166182*^9, 3.879581267931216*^9}, {
   3.8796777624251037`*^9, 3.879677780677568*^9}, {3.8796783842077427`*^9, 
   3.879678385132148*^9}, {3.881669894338256*^9, 3.88166989528292*^9}, {
   3.884849470837576*^9, 3.8848494997857122`*^9}, {3.8890108289161024`*^9, 
   3.8890108438314934`*^9}},
 Background->RGBColor[
  0.88, 1, 0.88],ExpressionUUID->"93f90ffe-520b-412d-b59e-922152cdee47"],

Cell[CellGroupData[{

Cell[BoxData[{
 RowBox[{
  RowBox[{"rI", "=", 
   RowBox[{"{", 
    RowBox[{"xI", ",", "yI", ",", "zI"}], "}"}]}], 
  ";"}], "\[IndentingNewLine]", 
 RowBox[{
  RowBox[{"dd", "=", 
   RowBox[{
    RowBox[{
     RowBox[{"Apply", "[", 
      RowBox[{"DiracDelta", ",", 
       RowBox[{
        RowBox[{"Ri", ".", 
         RowBox[{"(", 
          RowBox[{"rII", "-", 
           RowBox[{"{", 
            RowBox[{"s", ",", "0", ",", "0"}], "}"}]}], ")"}]}], "-", 
        "rI"}]}], "]"}], "/.", 
     RowBox[{"xII", "->", 
      RowBox[{"xII", "+", "s"}]}]}], "/.", 
    RowBox[{
     RowBox[{
      RowBox[{"-", "zI"}], "+", "zII", "+", 
      RowBox[{"xII", " ", "\[Theta]"}], "-", 
      RowBox[{"yII", " ", "\[Psi]"}]}], "->", 
     RowBox[{
      RowBox[{"-", "zI"}], "+", "zII"}]}]}]}], ";"}], "\[IndentingNewLine]", 
 RowBox[{"Print", "[", 
  RowBox[{
  "\"\<\[LeftAngleBracket]rII|\!\(\*OverscriptBox[\(M\), \(^\)]\)|rI\
\[RightAngleBracket] = \>\"", ",", "dd"}], "]"}]}], "Input",
 CellChangeTimes->{{3.8496277680253935`*^9, 3.8496277819093027`*^9}, 
   3.849669791811091*^9, 3.849669842222434*^9, {3.8496701700876293`*^9, 
   3.8496702336640043`*^9}, {3.851181747166133*^9, 3.8511817664313755`*^9}, {
   3.8511820945972366`*^9, 3.8511821177089295`*^9}, 3.8512421782636967`*^9, {
   3.8515991684604845`*^9, 3.851599239071418*^9}, {3.8515993065610933`*^9, 
   3.851599335907451*^9}, {3.851599600669852*^9, 3.8515996044633427`*^9}, {
   3.851600424475899*^9, 3.8516004491349926`*^9}, {3.8516632259377356`*^9, 
   3.8516632537085524`*^9}, {3.85167219474899*^9, 3.851672195802437*^9}, {
   3.8516722600415487`*^9, 3.851672264287483*^9}, 3.8517597919107037`*^9, 
   3.857281011807242*^9, {3.8596942169099274`*^9, 3.859694246855135*^9}, {
   3.879576495787257*^9, 3.8795765041765556`*^9}, {3.8796565260741796`*^9, 
   3.879656553948058*^9}, {3.879664874319634*^9, 3.8796648812700577`*^9}, {
   3.879664933037897*^9, 3.879664983694735*^9}, {3.8848370475374827`*^9, 
   3.884837082588231*^9}, {3.884837196327855*^9, 3.884837261651393*^9}, {
   3.8848372994176083`*^9, 3.8848373133754044`*^9}, {3.8848373615711236`*^9, 
   3.8848373633281813`*^9}, {3.8848375607923346`*^9, 3.8848375692242327`*^9}, 
   3.884837655579344*^9, {3.884837755881953*^9, 
   3.8848377653856306`*^9}},ExpressionUUID->"a1b4f6b4-d28c-4a9f-b26e-\
a2928acbd9c2"],

Cell[BoxData[
 InterpretationBox[
  RowBox[{"\<\"\[LeftAngleBracket]rII|\\!\\(\\*OverscriptBox[\\(M\\), \
\\(^\\)]\\)|rI\[RightAngleBracket] = \"\>", "\[InvisibleSpace]", 
   RowBox[{"DiracDelta", "[", 
    RowBox[{
     RowBox[{
      RowBox[{"-", "zI"}], "+", "zII"}], ",", 
     RowBox[{"xI", "-", "xII", "+", 
      RowBox[{"zII", " ", "\[Theta]"}], "-", 
      RowBox[{"yII", " ", "\[Rho]"}]}], ",", 
     RowBox[{
      RowBox[{"-", "yI"}], "+", "yII", "-", 
      RowBox[{"xII", " ", "\[Rho]"}], "+", 
      RowBox[{"zII", " ", "\[Psi]"}]}]}], "]"}]}],
  SequenceForm[
  "\[LeftAngleBracket]rII|\!\(\*OverscriptBox[\(M\), \(^\)]\)|rI\
\[RightAngleBracket] = ", 
   DiracDelta[-$CellContext`zI + $CellContext`zII, $CellContext`xI - \
$CellContext`xII + $CellContext`zII $CellContext`\[Theta] - $CellContext`yII \
$CellContext`\[Rho], -$CellContext`yI + $CellContext`yII - $CellContext`xII \
$CellContext`\[Rho] + $CellContext`zII $CellContext`\[Psi]]],
  Editable->False]], "Print",
 CellChangeTimes->{
  3.85159927155252*^9, {3.851599312972274*^9, 3.8515993385275507`*^9}, 
   3.8515996054241877`*^9, {3.851600425731537*^9, 3.85160044997283*^9}, 
   3.8516140195562925`*^9, 3.8516585018816767`*^9, {3.851663226472418*^9, 
   3.851663267897496*^9}, 3.851672212721145*^9, {3.851672261918897*^9, 
   3.851672265108078*^9}, 3.8516982846128488`*^9, 3.8517596604803085`*^9, 
   3.851759758959762*^9, 3.8517597924867153`*^9, 3.8518431842201443`*^9, 
   3.8518502253503695`*^9, 3.857281014382549*^9, 3.859694247996644*^9, {
   3.879576497282976*^9, 3.8795765046777487`*^9}, 3.8796565395126224`*^9, 
   3.879656580975643*^9, 3.8796592754153633`*^9, 3.8796648821068697`*^9, {
   3.8796649336224403`*^9, 3.879664985287791*^9}, 3.8796778547766886`*^9, 
   3.8848370846124516`*^9, 3.8848372085206027`*^9, 3.8848372623975716`*^9, {
   3.8848373061476173`*^9, 3.8848373146270537`*^9}, 3.8848375209597797`*^9, 
   3.8848375713623056`*^9, 3.884837767088725*^9, 3.884839769224695*^9, 
   3.8848482714334364`*^9},ExpressionUUID->"27acb283-d6b1-4ed5-abc7-\
fb61acb912ef"]
}, Open  ]]
}, Closed]],

Cell[CellGroupData[{

Cell[TextData[{
 "transformation ",
 Cell[BoxData[
  FormBox[
   TemplateBox[<|"boxes" -> FormBox[
       RowBox[{
         OverscriptBox[
          StyleBox["M", "TI"], "^"], "(", 
         StyleBox["z", "TI"], ")"}], TraditionalForm], "errors" -> {}, 
     "input" -> "\\hat{M}(z)", "state" -> "Boxes"|>,
    "TeXAssistantTemplate"], TraditionalForm]],ExpressionUUID->
  "bb29a641-1a46-45d6-9330-dbdb6e7c5710"],
 " : direct space representation"
}], "Subsubsection",
 CellChangeTimes->{{3.8166069820507374`*^9, 3.8166069846756716`*^9}, {
   3.8174740668322573`*^9, 3.8174740827101135`*^9}, 3.8250787043089485`*^9, 
   3.825564960137077*^9, {3.8370631719301186`*^9, 3.837063198195103*^9}, {
   3.8415756212741013`*^9, 3.8415756232166824`*^9}, {3.8441340032691555`*^9, 
   3.8441340062267327`*^9}, 3.8474456957869267`*^9, {3.854526740685184*^9, 
   3.8545267437266245`*^9}, {3.879581265166182*^9, 3.879581267931216*^9}, {
   3.8796777624251037`*^9, 3.879677780677568*^9}, {3.8796783842077427`*^9, 
   3.879678385132148*^9}, {3.881669894338256*^9, 3.88166989528292*^9}, {
   3.884849470837576*^9, 3.884849512623622*^9}, {3.889010853376042*^9, 
   3.8890108546976123`*^9}},
 Background->RGBColor[
  0.88, 1, 0.88],ExpressionUUID->"3e602a48-5834-4bbb-80cb-f9b64a954dbc"],

Cell[CellGroupData[{

Cell[BoxData[{
 RowBox[{
  RowBox[{"M", "=", 
   RowBox[{
    RowBox[{"DiagonalMatrix", "[", 
     RowBox[{"Exp", "[", 
      RowBox[{"I", " ", "arg"}], "]"}], "]"}], "dd"}]}], 
  ";"}], "\[IndentingNewLine]", 
 RowBox[{
  RowBox[{"(", 
   RowBox[{
    RowBox[{"DiagonalMatrix", "[", 
     RowBox[{"Exp", "[", 
      RowBox[{"I", " ", "arg"}], "]"}], "]"}], "//", "MatrixForm"}], ")"}], 
  "dd"}]}], "Input",
 CellChangeTimes->{{3.879586169516738*^9, 3.879586170962734*^9}, {
   3.8796647758992357`*^9, 3.879664806373846*^9}, 3.879664888333237*^9, {
   3.8796778681829295`*^9, 3.879677876494114*^9}, {3.8796779469221916`*^9, 
   3.8796779690661364`*^9}, {3.884837564863903*^9, 3.884837565091318*^9}, {
   3.884837620562909*^9, 
   3.8848376291318035`*^9}},ExpressionUUID->"8e5203f9-cb06-44db-89c0-\
f9adda705615"],

Cell[BoxData[
 RowBox[{
  RowBox[{"DiracDelta", "[", 
   RowBox[{
    RowBox[{
     RowBox[{"-", "zI"}], "+", "zII"}], ",", 
    RowBox[{"xI", "-", "xII", "+", 
     RowBox[{"zII", " ", "\[Theta]"}], "-", 
     RowBox[{"yII", " ", "\[Rho]"}]}], ",", 
    RowBox[{
     RowBox[{"-", "yI"}], "+", "yII", "-", 
     RowBox[{"xII", " ", "\[Rho]"}], "+", 
     RowBox[{"zII", " ", "\[Psi]"}]}]}], "]"}], " ", 
  TagBox[
   RowBox[{"(", "\[NoBreak]", GridBox[{
      {
       SuperscriptBox["\[ExponentialE]", 
        RowBox[{"\[ImaginaryI]", " ", 
         RowBox[{"(", 
          RowBox[{
           RowBox[{
            FractionBox["1", "2"], " ", "h", " ", 
            RowBox[{"(", 
             RowBox[{"s", "+", 
              RowBox[{"zII", " ", "\[Theta]"}], "-", 
              RowBox[{"yII", " ", "\[Rho]"}]}], ")"}]}], "+", 
           RowBox[{"Kz", " ", 
            RowBox[{"(", 
             RowBox[{
              RowBox[{"xII", " ", "\[Theta]"}], "-", 
              RowBox[{"yII", " ", "\[Psi]"}]}], ")"}]}]}], ")"}]}]], "0"},
      {"0", 
       SuperscriptBox["\[ExponentialE]", 
        RowBox[{"\[ImaginaryI]", " ", 
         RowBox[{"(", 
          RowBox[{
           RowBox[{
            RowBox[{"-", 
             FractionBox["1", "2"]}], " ", "h", " ", 
            RowBox[{"(", 
             RowBox[{"s", "+", 
              RowBox[{"zII", " ", "\[Theta]"}], "-", 
              RowBox[{"yII", " ", "\[Rho]"}]}], ")"}]}], "+", 
           RowBox[{"Kz", " ", 
            RowBox[{"(", 
             RowBox[{
              RowBox[{"xII", " ", "\[Theta]"}], "-", 
              RowBox[{"yII", " ", "\[Psi]"}]}], ")"}]}]}], ")"}]}]]}
     },
     GridBoxAlignment->{"Columns" -> {{Center}}, "Rows" -> {{Baseline}}},
     GridBoxSpacings->{"Columns" -> {
         Offset[0.27999999999999997`], {
          Offset[0.7]}, 
         Offset[0.27999999999999997`]}, "Rows" -> {
         Offset[0.2], {
          Offset[0.4]}, 
         Offset[0.2]}}], "\[NoBreak]", ")"}],
   Function[BoxForm`e$, 
    MatrixForm[BoxForm`e$]]]}]], "Output",
 CellChangeTimes->{
  3.8795860514501824`*^9, 3.879586171507716*^9, 3.8796566031839905`*^9, 
   3.8796592834695845`*^9, {3.879664794969101*^9, 3.8796648074473457`*^9}, 
   3.8796648887820573`*^9, 3.87966498960036*^9, 3.8796778776045732`*^9, {
   3.8796779508978825`*^9, 3.8796779695733604`*^9}, 3.8848375850890493`*^9, {
   3.8848376220408874`*^9, 3.8848376295907993`*^9}, 3.8848377758853903`*^9, 
   3.8848397772426414`*^9, 
   3.8848482814042835`*^9},ExpressionUUID->"c18ca9f1-4183-41d1-9fb0-\
6f92e707480a"]
}, Open  ]]
}, Closed]],

Cell[CellGroupData[{

Cell[TextData[{
 " transformation ",
 Cell[BoxData[
  FormBox[
   TemplateBox[<|"boxes" -> FormBox[
       RowBox[{
         OverscriptBox[
          StyleBox["M", "TI"], "^"], "(", 
         StyleBox["z", "TI"], ")"}], TraditionalForm], "errors" -> {}, 
     "input" -> "\\hat{M}(z)", "state" -> "Boxes"|>,
    "TeXAssistantTemplate"], TraditionalForm]],ExpressionUUID->
  "17688c45-1e04-4a59-a10f-a50ed9ec4e42"],
 " : reciprocal space representation, Eq. (6b)"
}], "Subsubsection",
 CellChangeTimes->{{3.8166069820507374`*^9, 3.8166069846756716`*^9}, {
   3.8174740668322573`*^9, 3.8174740827101135`*^9}, 3.8250787043089485`*^9, 
   3.825564960137077*^9, {3.8370631719301186`*^9, 3.837063198195103*^9}, {
   3.8415756212741013`*^9, 3.8415756232166824`*^9}, {3.8441340032691555`*^9, 
   3.8441340062267327`*^9}, 3.8474456957869267`*^9, {3.854526740685184*^9, 
   3.8545267437266245`*^9}, {3.879581265166182*^9, 3.879581267931216*^9}, {
   3.8796777624251037`*^9, 3.879677780677568*^9}, {3.8796783842077427`*^9, 
   3.879678385132148*^9}, {3.881669894338256*^9, 3.88166989528292*^9}, {
   3.884849470837576*^9, 3.884849527081089*^9}, {3.889010860662274*^9, 
   3.889010895538518*^9}, 3.907842940734151*^9, 3.9087925141001225`*^9},
 Background->RGBColor[
  0.88, 1, 0.88],ExpressionUUID->"0e1f16d4-e956-47e1-9e7f-86d396ca3683"],

Cell[CellGroupData[{

Cell[BoxData[
 RowBox[{
  RowBox[{"(*", " ", 
   RowBox[{"matrix", " ", "element", " ", "11"}], " ", "*)"}], 
  "\[IndentingNewLine]", 
  RowBox[{
   RowBox[{
    RowBox[{"step11", "=", 
     RowBox[{"FullSimplify", "[", 
      RowBox[{"InverseFourierTransform", "[", 
       RowBox[{
        RowBox[{"M", "[", 
         RowBox[{"[", 
          RowBox[{"1", ",", "1"}], "]"}], "]"}], ",", "xI", ",", "p", ",", 
        RowBox[{"FourierParameters", "\[Rule]", 
         RowBox[{"{", 
          RowBox[{"0", ",", 
           RowBox[{"-", "1"}]}], "}"}]}]}], "]"}], "]"}]}], ";"}], 
   "\[IndentingNewLine]", 
   RowBox[{
    RowBox[{"step11", "=", 
     RowBox[{"FullSimplify", "[", 
      RowBox[{"InverseFourierTransform", "[", 
       RowBox[{"step11", ",", "yI", ",", "q", ",", 
        RowBox[{"FourierParameters", "\[Rule]", 
         RowBox[{"{", 
          RowBox[{"0", ",", 
           RowBox[{"-", "1"}]}], "}"}]}]}], "]"}], "]"}]}], ";"}], 
   "\[IndentingNewLine]", 
   RowBox[{
    RowBox[{"step11", "=", 
     RowBox[{"FullSimplify", "[", 
      RowBox[{"FourierTransform", "[", 
       RowBox[{"step11", ",", "xII", ",", "p1", ",", 
        RowBox[{"FourierParameters", "\[Rule]", 
         RowBox[{"{", 
          RowBox[{"0", ",", 
           RowBox[{"-", "1"}]}], "}"}]}]}], "]"}], "]"}]}], ";"}], 
   "\[IndentingNewLine]", 
   RowBox[{
    RowBox[{"step11", "=", 
     RowBox[{"FullSimplify", "[", 
      RowBox[{"FourierTransform", "[", 
       RowBox[{"step11", ",", "yII", ",", "q1", ",", 
        RowBox[{"FourierParameters", "\[Rule]", 
         RowBox[{"{", 
          RowBox[{"0", ",", 
           RowBox[{"-", "1"}]}], "}"}]}]}], "]"}], "]"}]}], ";"}], 
   "\[IndentingNewLine]", 
   RowBox[{"step11", "=", 
    RowBox[{
     RowBox[{"step11", "/", "2"}], "/.", " ", 
     RowBox[{
      RowBox[{
       RowBox[{"-", "2"}], "p", " ", "\[Rho]"}], "->", "0"}]}]}], 
   "\[IndentingNewLine]", "\[IndentingNewLine]", 
   RowBox[{"(*", " ", 
    RowBox[{"matrix", " ", "element", " ", "22"}], " ", "*)"}], 
   "\[IndentingNewLine]", 
   RowBox[{
    RowBox[{"step22", "=", 
     RowBox[{"FullSimplify", "[", 
      RowBox[{"InverseFourierTransform", "[", 
       RowBox[{
        RowBox[{"M", "[", 
         RowBox[{"[", 
          RowBox[{"2", ",", "2"}], "]"}], "]"}], ",", "xI", ",", "p", ",", 
        RowBox[{"FourierParameters", "\[Rule]", 
         RowBox[{"{", 
          RowBox[{"0", ",", 
           RowBox[{"-", "1"}]}], "}"}]}]}], "]"}], "]"}]}], ";"}], 
   "\[IndentingNewLine]", 
   RowBox[{
    RowBox[{"step22", "=", 
     RowBox[{"FullSimplify", "[", 
      RowBox[{"InverseFourierTransform", "[", 
       RowBox[{"step22", ",", "yI", ",", "q", ",", 
        RowBox[{"FourierParameters", "\[Rule]", 
         RowBox[{"{", 
          RowBox[{"0", ",", 
           RowBox[{"-", "1"}]}], "}"}]}]}], "]"}], "]"}]}], ";"}], 
   "\[IndentingNewLine]", 
   RowBox[{
    RowBox[{"step22", "=", 
     RowBox[{"FullSimplify", "[", 
      RowBox[{"FourierTransform", "[", 
       RowBox[{"step22", ",", "xII", ",", "p1", ",", 
        RowBox[{"FourierParameters", "\[Rule]", 
         RowBox[{"{", 
          RowBox[{"0", ",", 
           RowBox[{"-", "1"}]}], "}"}]}]}], "]"}], "]"}]}], ";"}], 
   "\[IndentingNewLine]", 
   RowBox[{
    RowBox[{"step22", "=", 
     RowBox[{"FullSimplify", "[", 
      RowBox[{"FourierTransform", "[", 
       RowBox[{"step22", ",", "yII", ",", "q1", ",", 
        RowBox[{"FourierParameters", "\[Rule]", 
         RowBox[{"{", 
          RowBox[{"0", ",", 
           RowBox[{"-", "1"}]}], "}"}]}]}], "]"}], "]"}]}], ";"}], 
   "\[IndentingNewLine]", 
   RowBox[{"step22", "=", 
    RowBox[{
     RowBox[{"step22", "/", "2"}], "/.", " ", 
     RowBox[{
      RowBox[{"2", "p", " ", "\[Rho]"}], "->", "0"}]}]}]}]}]], "Input",
 CellChangeTimes->{
  3.849670519326061*^9, 3.8496706627697887`*^9, {3.8496708025422363`*^9, 
   3.8496708564376774`*^9}, 3.8496710563165903`*^9, 3.849671135624584*^9, {
   3.849671208435758*^9, 3.8496712602206097`*^9}, {3.8496716154094872`*^9, 
   3.849671645120309*^9}, {3.8496718796153536`*^9, 3.849671965406704*^9}, {
   3.8496720003285694`*^9, 3.849672062210628*^9}, {3.8496721109202747`*^9, 
   3.849672132482025*^9}, {3.8496721655313635`*^9, 3.849672217458931*^9}, {
   3.8496722578813086`*^9, 3.8496722787401247`*^9}, {3.8496724531860867`*^9, 
   3.849672467714943*^9}, {3.8497601202315345`*^9, 3.8497601645423994`*^9}, {
   3.849760252620799*^9, 3.849760268004716*^9}, {3.8497603024739933`*^9, 
   3.8497603805102367`*^9}, {3.8497607065369453`*^9, 
   3.8497607332716436`*^9}, {3.8497607754085207`*^9, 
   3.8497607967382574`*^9}, {3.8497608447100134`*^9, 
   3.8497608849514976`*^9}, {3.8508969250378666`*^9, 3.850896928013769*^9}, {
   3.8511826786200633`*^9, 3.8511826845281525`*^9}, {3.8516149409850893`*^9, 
   3.851614959172429*^9}, {3.8516585861695313`*^9, 3.851658602829709*^9}, {
   3.851658718997383*^9, 3.8516587362939377`*^9}, {3.8516587824612045`*^9, 
   3.851658785691934*^9}, {3.851662144275896*^9, 3.8516621528065386`*^9}, 
   3.8516625883194513`*^9, {3.8516627191705494`*^9, 3.851662725562572*^9}, {
   3.851662770011886*^9, 3.851662776426467*^9}, {3.851675961798565*^9, 
   3.8516759648292007`*^9}, {3.8516760438577747`*^9, 
   3.8516760471063547`*^9}, {3.851759894528823*^9, 3.85175991062082*^9}, {
   3.851759957235228*^9, 3.851760027588461*^9}, {3.8517601315835495`*^9, 
   3.851760133527726*^9}, 3.8518460838921413`*^9, {3.851846154116579*^9, 
   3.8518461639980736`*^9}, 3.8518475191606736`*^9, 3.8518502371257424`*^9, {
   3.857281335100971*^9, 3.8572813369660354`*^9}, 3.879577131127082*^9, {
   3.879577955151101*^9, 3.8795779583253508`*^9}, {3.879578835467081*^9, 
   3.8795788645144815`*^9}, {3.879579295020012*^9, 3.879579383067423*^9}, {
   3.8795794176852875`*^9, 3.8795795133754296`*^9}, {3.8795795512676706`*^9, 
   3.8795795550497894`*^9}, {3.879579612973241*^9, 3.8795796479110823`*^9}, {
   3.879579834671796*^9, 3.8795798608375745`*^9}, {3.8795799072441883`*^9, 
   3.879579949513497*^9}, {3.8795801511434927`*^9, 3.879580161564598*^9}, {
   3.879584198560763*^9, 3.8795842043014107`*^9}, {3.8795862469260235`*^9, 
   3.8795862525875034`*^9}, {3.8795874400245857`*^9, 
   3.8795875809916472`*^9}, {3.8795876221642733`*^9, 
   3.8795876650606265`*^9}, {3.8796778370411*^9, 3.8796778398747034`*^9}, {
   3.884838362735694*^9, 3.884838387803832*^9}, {3.884838874574482*^9, 
   3.8848388815597153`*^9}, 3.8848402458013687`*^9, {3.8848404811594763`*^9, 
   3.884840498073557*^9}, {3.884848515846901*^9, 3.884848521021394*^9}, {
   3.884848559500061*^9, 
   3.8848486731390343`*^9}},ExpressionUUID->"fe3d5c40-139f-4cd3-9de0-\
f72bfd808590"],

Cell[BoxData[
 RowBox[{
  SuperscriptBox["\[ExponentialE]", 
   RowBox[{
    FractionBox["1", "2"], " ", "\[ImaginaryI]", " ", 
    RowBox[{"(", 
     RowBox[{
      RowBox[{"h", " ", "s"}], "+", 
      RowBox[{"h", " ", "zII", " ", "\[Theta]"}], "-", 
      RowBox[{"2", " ", "p", " ", "zII", " ", "\[Theta]"}], "+", 
      RowBox[{"2", " ", "q", " ", "zII", " ", "\[Psi]"}]}], ")"}]}]], " ", 
  RowBox[{"DiracDelta", "[", 
   RowBox[{"zI", "-", "zII"}], "]"}], " ", 
  RowBox[{"DiracDelta", "[", 
   RowBox[{"p", "-", "p1", "+", 
    RowBox[{"Kz", " ", "\[Theta]"}], "-", 
    RowBox[{"q", " ", "\[Rho]"}]}], "]"}], " ", 
  RowBox[{"DiracDelta", "[", 
   RowBox[{
    RowBox[{
     RowBox[{"-", "2"}], " ", "q"}], "+", 
    RowBox[{"2", " ", "q1"}], "+", 
    RowBox[{"h", " ", "\[Rho]"}], "+", 
    RowBox[{"2", " ", "Kz", " ", "\[Psi]"}]}], "]"}]}]], "Output",
 CellChangeTimes->{
  3.8848405013524604`*^9, 3.884848319314131*^9, 3.88484852702627*^9, 
   3.8848485730676055`*^9, {3.8848486392901745`*^9, 
   3.8848486792235622`*^9}},ExpressionUUID->"4749608d-c9e3-480e-b371-\
be5eae5c2890"],

Cell[BoxData[
 RowBox[{
  SuperscriptBox["\[ExponentialE]", 
   RowBox[{
    RowBox[{"-", 
     FractionBox["1", "2"]}], " ", "\[ImaginaryI]", " ", 
    RowBox[{"(", 
     RowBox[{
      RowBox[{"h", " ", "s"}], "+", 
      RowBox[{"h", " ", "zII", " ", "\[Theta]"}], "+", 
      RowBox[{"2", " ", "p", " ", "zII", " ", "\[Theta]"}], "-", 
      RowBox[{"2", " ", "q", " ", "zII", " ", "\[Psi]"}]}], ")"}]}]], " ", 
  RowBox[{"DiracDelta", "[", 
   RowBox[{"zI", "-", "zII"}], "]"}], " ", 
  RowBox[{"DiracDelta", "[", 
   RowBox[{"p", "-", "p1", "+", 
    RowBox[{"Kz", " ", "\[Theta]"}], "-", 
    RowBox[{"q", " ", "\[Rho]"}]}], "]"}], " ", 
  RowBox[{"DiracDelta", "[", 
   RowBox[{
    RowBox[{"2", " ", "q"}], "-", 
    RowBox[{"2", " ", "q1"}], "+", 
    RowBox[{"h", " ", "\[Rho]"}], "-", 
    RowBox[{"2", " ", "Kz", " ", "\[Psi]"}]}], "]"}]}]], "Output",
 CellChangeTimes->{
  3.8848405013524604`*^9, 3.884848319314131*^9, 3.88484852702627*^9, 
   3.8848485730676055`*^9, {3.8848486392901745`*^9, 
   3.8848486809388638`*^9}},ExpressionUUID->"048b263d-80a5-44c5-9e12-\
ff6c64e4a10e"]
}, Open  ]],

Cell[CellGroupData[{

Cell[BoxData[{
 RowBox[{"M11", "=", 
  RowBox[{
   RowBox[{"Simplify", "[", 
    RowBox[{
     RowBox[{
      RowBox[{
       SuperscriptBox["\[ExponentialE]", 
        RowBox[{
         RowBox[{"-", 
          FractionBox["1", "2"]}], " ", "\[ImaginaryI]", " ", 
         RowBox[{"(", 
          RowBox[{
           RowBox[{
            RowBox[{"-", "2"}], " ", "p", " ", "z", " ", "\[Theta]"}], "+", 
           RowBox[{"2", " ", "q", " ", "z", " ", "\[Psi]"}]}], ")"}]}]], 
       "step11"}], "/.", " ", 
      RowBox[{
       RowBox[{"DiracDelta", "[", 
        RowBox[{"zI", "-", "zII"}], "]"}], "->", "1"}]}], "/.", 
     RowBox[{"zII", "->", "z"}]}], "]"}], "/", " ", 
   RowBox[{"DiracDelta", "[", 
    RowBox[{"p", "-", "p1", "+", 
     RowBox[{"Kz", " ", "\[Theta]"}], "-", 
     RowBox[{"q", " ", "\[Rho]"}]}], "]"}]}]}], "\[IndentingNewLine]", 
 RowBox[{"M22", "=", 
  RowBox[{
   RowBox[{"Simplify", "[", 
    RowBox[{
     RowBox[{
      RowBox[{
       SuperscriptBox["\[ExponentialE]", 
        RowBox[{
         RowBox[{"-", 
          FractionBox["1", "2"]}], " ", "\[ImaginaryI]", " ", 
         RowBox[{"(", 
          RowBox[{
           RowBox[{
            RowBox[{"-", "2"}], " ", "p", " ", "z", " ", "\[Theta]"}], "+", 
           RowBox[{"2", " ", "q", " ", "z", " ", "\[Psi]"}]}], ")"}]}]], 
       "step22"}], "/.", " ", 
      RowBox[{
       RowBox[{"DiracDelta", "[", 
        RowBox[{"zI", "-", "zII"}], "]"}], "->", "1"}]}], "/.", 
     RowBox[{"zII", "->", "z"}]}], "]"}], "/", " ", 
   RowBox[{"DiracDelta", "[", 
    RowBox[{"p", "-", "p1", "+", 
     RowBox[{"Kz", " ", "\[Theta]"}], "-", 
     RowBox[{"q", " ", "\[Rho]"}]}], "]"}]}]}], "\[IndentingNewLine]", 
 RowBox[{"Print", "[", "\[IndentingNewLine]", 
  RowBox[{"\"\<\!\(\*OverscriptBox[\(M\), \(^\)]\)(p,p1;z) = \>\"", ",", 
   RowBox[{
    RowBox[{"(", 
     RowBox[{
      RowBox[{"DiagonalMatrix", "[", 
       RowBox[{"{", 
        RowBox[{"M11", ",", "M22"}], "}"}], "]"}], "//", "TraditionalForm"}], 
     ")"}], "\[IndentingNewLine]", 
    RowBox[{"DiracDelta", "[", 
     RowBox[{"p", "-", "p1", "+", 
      RowBox[{"Kz", " ", "\[Theta]"}], "-", 
      RowBox[{"q", " ", "\[Rho]"}]}], "]"}], 
    RowBox[{"Simplify", "[", 
     SuperscriptBox["\[ExponentialE]", 
      RowBox[{
       RowBox[{"-", 
        FractionBox["1", "2"]}], " ", "\[ImaginaryI]", " ", 
       RowBox[{"(", 
        RowBox[{
         RowBox[{
          RowBox[{"-", "2"}], " ", "p", " ", "z", " ", "\[Theta]"}], "+", 
         RowBox[{"2", " ", "q", " ", "z", " ", "\[Psi]"}]}], ")"}]}]], 
     "]"}]}]}], "\[IndentingNewLine]", "]"}]}], "Input",
 CellChangeTimes->{{3.884838976682185*^9, 3.8848390064467683`*^9}, {
   3.8848391660937004`*^9, 3.8848391998253317`*^9}, {3.884840287711072*^9, 
   3.8848403115064783`*^9}, {3.8848487337470255`*^9, 3.884848840404805*^9}, {
   3.8848489095216002`*^9, 3.884849128296133*^9}, 
   3.884849361909855*^9},ExpressionUUID->"ab95fb2c-5040-4c58-916b-\
901c9e62e257"],

Cell[BoxData[
 RowBox[{
  SuperscriptBox["\[ExponentialE]", 
   RowBox[{
    FractionBox["1", "2"], " ", "\[ImaginaryI]", " ", "h", " ", 
    RowBox[{"(", 
     RowBox[{"s", "+", 
      RowBox[{"z", " ", "\[Theta]"}]}], ")"}]}]], " ", 
  RowBox[{"DiracDelta", "[", 
   RowBox[{
    RowBox[{
     RowBox[{"-", "2"}], " ", "q"}], "+", 
    RowBox[{"2", " ", "q1"}], "+", 
    RowBox[{"h", " ", "\[Rho]"}], "+", 
    RowBox[{"2", " ", "Kz", " ", "\[Psi]"}]}], "]"}]}]], "Output",
 CellChangeTimes->{{3.8848389855855727`*^9, 3.8848390076210084`*^9}, 
   3.8848391719912367`*^9, 3.8848392028749237`*^9, 3.8848402656068583`*^9, 
   3.8848487361714525`*^9, {3.884848766716485*^9, 3.884848798395068*^9}, {
   3.884848832847851*^9, 3.8848488616009226`*^9}, {3.8848489303404303`*^9, 
   3.884849082456297*^9}, {3.884849112795407*^9, 3.8848491310694695`*^9}, 
   3.88484936357656*^9},ExpressionUUID->"068e7339-9aea-4800-9910-\
509df0facd38"],

Cell[BoxData[
 RowBox[{
  SuperscriptBox["\[ExponentialE]", 
   RowBox[{
    RowBox[{"-", 
     FractionBox["1", "2"]}], " ", "\[ImaginaryI]", " ", "h", " ", 
    RowBox[{"(", 
     RowBox[{"s", "+", 
      RowBox[{"z", " ", "\[Theta]"}]}], ")"}]}]], " ", 
  RowBox[{"DiracDelta", "[", 
   RowBox[{
    RowBox[{"2", " ", "q"}], "-", 
    RowBox[{"2", " ", "q1"}], "+", 
    RowBox[{"h", " ", "\[Rho]"}], "-", 
    RowBox[{"2", " ", "Kz", " ", "\[Psi]"}]}], "]"}]}]], "Output",
 CellChangeTimes->{{3.8848389855855727`*^9, 3.8848390076210084`*^9}, 
   3.8848391719912367`*^9, 3.8848392028749237`*^9, 3.8848402656068583`*^9, 
   3.8848487361714525`*^9, {3.884848766716485*^9, 3.884848798395068*^9}, {
   3.884848832847851*^9, 3.8848488616009226`*^9}, {3.8848489303404303`*^9, 
   3.884849082456297*^9}, {3.884849112795407*^9, 3.8848491310694695`*^9}, 
   3.884849363582013*^9},ExpressionUUID->"33a9bf87-fa6a-439c-acfc-\
79c7c2449f21"],

Cell[BoxData[
 InterpretationBox[
  RowBox[{"\<\"\\!\\(\\*OverscriptBox[\\(M\\), \\(^\\)]\\)(p,p1;z) = \"\>", 
   "\[InvisibleSpace]", 
   SuperscriptBox["\[ExponentialE]", 
    RowBox[{"\[ImaginaryI]", " ", "z", " ", 
     RowBox[{"(", 
      RowBox[{
       RowBox[{"p", " ", "\[Theta]"}], "-", 
       RowBox[{"q", " ", "\[Psi]"}]}], ")"}]}]], " ", 
   RowBox[{"DiracDelta", "[", 
    RowBox[{"p", "-", "p1", "+", 
     RowBox[{"Kz", " ", "\[Theta]"}], "-", 
     RowBox[{"q", " ", "\[Rho]"}]}], "]"}], " ", 
   TagBox[
    FormBox[
     RowBox[{"(", "\[NoBreak]", GridBox[{
        {
         RowBox[{
          SuperscriptBox["\[ExponentialE]", 
           RowBox[{
            FractionBox["1", "2"], " ", "\[ImaginaryI]", " ", "h", " ", 
            RowBox[{"(", 
             RowBox[{"s", "+", 
              RowBox[{"\[Theta]", " ", "z"}]}], ")"}]}]], " ", 
          TemplateBox[{
            RowBox[{
              RowBox[{
                RowBox[{
                  RowBox[{"-", "2"}], " ", "q"}], "+", 
                RowBox[{"2", " ", "q1"}], "+", 
                RowBox[{"h", " ", "\[Rho]"}], "+", 
                RowBox[{"2", " ", "Kz", " ", "\[Psi]"}]}]}]},
           "DiracDeltaSeq"]}], "0"},
        {"0", 
         RowBox[{
          SuperscriptBox["\[ExponentialE]", 
           RowBox[{
            RowBox[{"-", 
             FractionBox["1", "2"]}], " ", "\[ImaginaryI]", " ", "h", " ", 
            RowBox[{"(", 
             RowBox[{"s", "+", 
              RowBox[{"\[Theta]", " ", "z"}]}], ")"}]}]], " ", 
          TemplateBox[{
            RowBox[{
              RowBox[{
                RowBox[{"2", " ", "q"}], "-", 
                RowBox[{"2", " ", "q1"}], "+", 
                RowBox[{"h", " ", "\[Rho]"}], "-", 
                RowBox[{"2", " ", "Kz", " ", "\[Psi]"}]}]}]},
           "DiracDeltaSeq"]}]}
       },
       GridBoxAlignment->{"Columns" -> {{Center}}, "Rows" -> {{Baseline}}},
       GridBoxSpacings->{"Columns" -> {
           Offset[0.27999999999999997`], {
            Offset[0.7]}, 
           Offset[0.27999999999999997`]}, "Rows" -> {
           Offset[0.2], {
            Offset[0.4]}, 
           Offset[0.2]}}], "\[NoBreak]", ")"}],
     TraditionalForm],
    TraditionalForm,
    Editable->True]}],
  SequenceForm[
  "\!\(\*OverscriptBox[\(M\), \(^\)]\)(p,p1;z) = ", (
    E^((Complex[
        0, 1] $CellContext`z) ($CellContext`p $CellContext`\[Theta] - \
$CellContext`q $CellContext`\[Psi])) 
    DiracDelta[$CellContext`p - $CellContext`p1 + $CellContext`Kz \
$CellContext`\[Theta] - $CellContext`q $CellContext`\[Rho]]) 
   TraditionalForm[{{E^((Complex[0, 
            Rational[
            1, 2]] $CellContext`h) ($CellContext`s + $CellContext`z \
$CellContext`\[Theta])) 
       DiracDelta[(-2) $CellContext`q + 
         2 $CellContext`q1 + $CellContext`h $CellContext`\[Rho] + (
           2 $CellContext`Kz) $CellContext`\[Psi]], 0}, {0, E^((Complex[0, 
            
            Rational[-1, 
             2]] $CellContext`h) ($CellContext`s + $CellContext`z \
$CellContext`\[Theta])) 
       DiracDelta[
        2 $CellContext`q - 
         2 $CellContext`q1 + $CellContext`h $CellContext`\[Rho] - (
          2 $CellContext`Kz) $CellContext`\[Psi]]}}]],
  Editable->False]], "Print",
 CellChangeTimes->{
  3.88484886166943*^9, {3.884848930358392*^9, 3.884849082472618*^9}, {
   3.8848491128103323`*^9, 3.884849131083663*^9}, 
   3.8848493635899916`*^9},ExpressionUUID->"fd3a23e1-622a-4ae5-8e54-\
c66489d651eb"]
}, Open  ]]
}, Closed]],

Cell[CellGroupData[{

Cell["some tests", "Subsubsection",
 CellChangeTimes->{{3.8166069820507374`*^9, 3.8166069846756716`*^9}, {
   3.8174740668322573`*^9, 3.8174740827101135`*^9}, 3.8250787043089485`*^9, 
   3.825564960137077*^9, {3.8370631719301186`*^9, 3.837063198195103*^9}, {
   3.8415756212741013`*^9, 3.8415756232166824`*^9}, {3.8441340032691555`*^9, 
   3.8441340062267327`*^9}, 3.8474456957869267`*^9, {3.854526740685184*^9, 
   3.8545267437266245`*^9}, {3.879581265166182*^9, 3.879581267931216*^9}, {
   3.8796777624251037`*^9, 3.879677780677568*^9}, {3.8796783842077427`*^9, 
   3.879678385132148*^9}, {3.881669894338256*^9, 3.88166989528292*^9}},
 Background->RGBColor[
  0.88, 1, 0.88],ExpressionUUID->"c38788e4-1662-450f-bf08-02a12aa31bdb"],

Cell["definitions", "Text",
 CellChangeTimes->{{3.8474680391150274`*^9, 3.847468077116684*^9}, {
  3.8795811552589927`*^9, 3.879581155559852*^9}, {3.8796666726021776`*^9, 
  3.8796666772066627`*^9}, {3.879678374742491*^9, 3.87967837788696*^9}},
 Background->RGBColor[
  0.87, 0.94, 1],ExpressionUUID->"4bdebe64-d27a-4a22-8f60-882480dab31f"],

Cell[BoxData[{
 RowBox[{
  RowBox[{
   RowBox[{"Clear", "[", "\"\<Global`*\>\"", "]"}], ";", 
   RowBox[{"Remove", "[", "\"\<Global`*\>\"", "]"}], ";"}], 
  "\[IndentingNewLine]", "\[IndentingNewLine]", 
  RowBox[{"(*", " ", 
   RowBox[{"free", "-", 
    RowBox[{"space", " ", "propagation"}]}], " ", 
   "*)"}]}], "\[IndentingNewLine]", 
 RowBox[{
  RowBox[{
   RowBox[{
    RowBox[{"F", "[", 
     RowBox[{"p_", ",", "q_", ",", "z_"}], "]"}], "=", 
    RowBox[{
     RowBox[{"{", "\[IndentingNewLine]", 
      RowBox[{
       RowBox[{"{", 
        RowBox[{
         SuperscriptBox["\[ExponentialE]", 
          RowBox[{
           RowBox[{"+", "\[ImaginaryI]"}], " ", "p", " ", "z", " ", 
           RowBox[{"Tan", "[", "\[CapitalTheta]B", "]"}]}]], ",", "0"}], 
        "}"}], ",", "\[IndentingNewLine]", 
       RowBox[{"{", 
        RowBox[{"0", ",", 
         SuperscriptBox["\[ExponentialE]", 
          RowBox[{
           RowBox[{"-", "\[ImaginaryI]"}], " ", "p", " ", "z", " ", 
           RowBox[{"Tan", "[", "\[CapitalTheta]B", "]"}]}]]}], "}"}]}], "}"}], 
     SuperscriptBox["\[ExponentialE]", 
      RowBox[{"-", 
       FractionBox[
        RowBox[{"\[ImaginaryI]", 
         RowBox[{"(", 
          RowBox[{
           SuperscriptBox["p", "2"], "+", " ", 
           SuperscriptBox["q", "2"]}], ")"}], " ", "z"}], 
        RowBox[{"2", " ", "Kz"}]]}]]}]}], ";"}], "\[IndentingNewLine]", 
  RowBox[{"(*", " ", 
   RowBox[{"transformation", " ", 
    OverscriptBox["M", "^"], 
    RowBox[{"(", "z", ")"}]}], " ", "*)"}]}], "\[IndentingNewLine]", 
 RowBox[{
  RowBox[{
   RowBox[{
    RowBox[{"Mz1", "[", 
     RowBox[{"p_", ",", "p1_", ",", "q_", ",", "q1_", ",", "z_"}], "]"}], "=", 
    RowBox[{"{", "\[IndentingNewLine]", 
     RowBox[{
      RowBox[{"{", 
       RowBox[{
        RowBox[{
         SuperscriptBox["\[ExponentialE]", 
          FractionBox[
           RowBox[{"\[ImaginaryI]", "h", 
            RowBox[{"(", 
             RowBox[{"s", "+", 
              RowBox[{"\[Theta]", " ", "z"}]}], ")"}]}], "2"]], " ", 
         SuperscriptBox["\[ExponentialE]", 
          RowBox[{
           RowBox[{"-", "\[ImaginaryI]"}], " ", 
           RowBox[{"(", 
            RowBox[{
             RowBox[{"p1", " ", "z", " ", "\[Theta]"}], "-", 
             RowBox[{"q1", " ", "z", " ", "\[Psi]"}]}], ")"}]}]], 
         RowBox[{"DiracDelta", "[", 
          RowBox[{
           RowBox[{"p1", "-", "p", "-", 
            RowBox[{"\[Rho]", " ", "q"}], "+", 
            RowBox[{"\[Theta]", " ", "Kz"}]}], ",", 
           RowBox[{"q1", "-", "q", "-", 
            FractionBox[
             RowBox[{"h", " ", "\[Rho]"}], "2"], "-", 
            RowBox[{"\[Psi]", " ", "Kz"}]}]}], "]"}]}], ",", "0"}], "}"}], 
      ",", "\[IndentingNewLine]", 
      RowBox[{"{", 
       RowBox[{"0", ",", 
        RowBox[{
         SuperscriptBox["\[ExponentialE]", 
          RowBox[{"-", 
           FractionBox[
            RowBox[{"\[ImaginaryI]", "h", 
             RowBox[{"(", 
              RowBox[{"s", "+", 
               RowBox[{"\[Theta]", " ", "z"}]}], ")"}]}], "2"]}]], " ", 
         SuperscriptBox["\[ExponentialE]", 
          RowBox[{
           RowBox[{"-", "\[ImaginaryI]"}], " ", 
           RowBox[{"(", 
            RowBox[{
             RowBox[{"p1", " ", "z", " ", "\[Theta]"}], "-", 
             RowBox[{"q1", " ", "z", " ", "\[Psi]"}]}], ")"}]}]], 
         RowBox[{"DiracDelta", "[", 
          RowBox[{
           RowBox[{"p1", "-", "p", "-", 
            RowBox[{"\[Rho]", " ", "q"}], "+", 
            RowBox[{"\[Theta]", " ", "Kz"}]}], ",", 
           RowBox[{"q1", "-", "q", "+", 
            FractionBox[
             RowBox[{"h", " ", "\[Rho]"}], "2"], "-", 
            RowBox[{"\[Psi]", " ", "Kz"}]}]}], "]"}]}]}], "}"}]}], 
     "\[IndentingNewLine]", "}"}]}], ";"}], "\[IndentingNewLine]", 
  RowBox[{"(*", " ", 
   RowBox[{"inverse", " ", "transformation", " ", 
    SuperscriptBox[
     OverscriptBox["M", "^"], 
     RowBox[{"-", "1"}]], 
    RowBox[{"(", "z", ")"}]}], " ", "*)"}]}], "\[IndentingNewLine]", 
 RowBox[{
  RowBox[{
   RowBox[{"Mz2", "[", 
    RowBox[{"p_", ",", "p1_", ",", "q_", ",", "q1_", ",", "z_"}], "]"}], "=", 
   RowBox[{
    RowBox[{"Mz1", "[", 
     RowBox[{"p", ",", "p1", ",", "q", ",", "q1", ",", "z"}], "]"}], "/.", 
    RowBox[{"{", 
     RowBox[{
      RowBox[{"s", "->", 
       RowBox[{"-", "s"}]}], ",", 
      RowBox[{"\[Theta]", "->", 
       RowBox[{"-", "\[Theta]"}]}], ",", 
      RowBox[{"\[Rho]", "->", 
       RowBox[{"-", "\[Rho]"}]}], ",", 
      RowBox[{"\[Psi]", "->", 
       RowBox[{"-", "\[Psi]"}]}]}], "}"}]}]}], ";"}]}], "Input",
 CellChangeTimes->{{3.879665222013636*^9, 3.879665236350791*^9}, {
   3.879665515933692*^9, 3.879665516575086*^9}, {3.879666122226062*^9, 
   3.8796661264383383`*^9}, {3.879666552191015*^9, 3.8796665577765846`*^9}, {
   3.8796666452568493`*^9, 3.879666654754314*^9}, 3.8796780080423536`*^9, {
   3.879678350200398*^9, 
   3.8796783512694197`*^9}},ExpressionUUID->"78846dbf-8269-42b4-a5fe-\
2c9af76d5cc1"],

Cell[TextData[{
 Cell[BoxData[
  FormBox[
   RowBox[{
    RowBox[{
     SuperscriptBox[
      OverscriptBox["M", "^"], 
      RowBox[{"-", "1"}]], "(", "z", ")"}], 
    OverscriptBox["M", "^"]}], TraditionalForm]],ExpressionUUID->
  "e832bae4-2d00-47bc-ac80-6a0deeae5c55"],
 "(z)|\[Psi](z)\[RightAngleBracket] = |\[Psi](z)\[RightAngleBracket]"
}], "Text",
 CellChangeTimes->{{3.8474680391150274`*^9, 3.847468077116684*^9}, {
  3.8795811552589927`*^9, 3.879581155559852*^9}, {3.8796666726021776`*^9, 
  3.8796666772066627`*^9}, {3.8796780563743143`*^9, 3.879678145635583*^9}},
 Background->RGBColor[
  0.87, 0.94, 1],ExpressionUUID->"a726d096-137b-4bcd-b760-7fa8bf631a91"],

Cell[CellGroupData[{

Cell[BoxData[{
 RowBox[{
  RowBox[{
   RowBox[{"Mz2", "[", 
    RowBox[{"p", ",", "p1", ",", "q", ",", "q1", ",", "z"}], "]"}], ".", 
   RowBox[{"Mz1", "[", 
    RowBox[{"p1", ",", "p2", ",", "q1", ",", "q2", ",", "z"}], "]"}], ".", 
   RowBox[{"{", 
    RowBox[{
     RowBox[{
      OverscriptBox[
       SubscriptBox["\[Psi]", "in"], "~"], "[", 
      RowBox[{"p2", ",", "q2"}], "]"}], ",", "0"}], "}"}]}], 
  ";"}], "\[IndentingNewLine]", 
 RowBox[{
  RowBox[{"Integrate", "[", 
   RowBox[{"%", ",", 
    RowBox[{"{", 
     RowBox[{"p2", ",", 
      RowBox[{"-", "Infinity"}], ",", 
      RowBox[{"+", "Infinity"}]}], "}"}], ",", 
    RowBox[{"Assumptions", "->", 
     RowBox[{
      RowBox[{"p1", ">", "0"}], "&&", 
      RowBox[{"\[Rho]", ">", "0"}], "&&", 
      RowBox[{"q1", ">", "0"}], "&&", 
      RowBox[{"\[Theta]", ">", "0"}], "&&", 
      RowBox[{"Kz", ">", "0"}]}]}]}], "]"}], ";"}], "\[IndentingNewLine]", 
 RowBox[{
  RowBox[{"Integrate", "[", 
   RowBox[{"%", ",", 
    RowBox[{"{", 
     RowBox[{"q2", ",", 
      RowBox[{"-", "Infinity"}], ",", 
      RowBox[{"+", "Infinity"}]}], "}"}], ",", 
    RowBox[{"Assumptions", "->", 
     RowBox[{
      RowBox[{"p1", ">", "0"}], "&&", 
      RowBox[{"\[Rho]", ">", "0"}], "&&", 
      RowBox[{"q1", ">", "0"}], "&&", 
      RowBox[{"\[Theta]", ">", "0"}], "&&", 
      RowBox[{"Kz", ">", "0"}], "&&", 
      RowBox[{"h", ">", "0"}], "&&", 
      RowBox[{"\[Psi]", ">", "0"}]}]}]}], "]"}], ";"}], "\[IndentingNewLine]", 
 RowBox[{
  RowBox[{"Integrate", "[", 
   RowBox[{"%", ",", 
    RowBox[{"{", 
     RowBox[{"p1", ",", 
      RowBox[{"-", "Infinity"}], ",", 
      RowBox[{"+", "Infinity"}]}], "}"}], ",", 
    RowBox[{"Assumptions", "->", 
     RowBox[{
      RowBox[{"\[Rho]", ">", "0"}], "&&", 
      RowBox[{"\[Theta]", ">", "0"}], "&&", 
      RowBox[{"Kz", ">", "0"}], "&&", 
      RowBox[{"p", ">", "0"}], "&&", 
      RowBox[{"q", ">", "0"}]}]}]}], "]"}], ";"}], "\[IndentingNewLine]", 
 RowBox[{
  RowBox[{"tmp", "=", 
   RowBox[{"Integrate", "[", 
    RowBox[{"%", ",", 
     RowBox[{"{", 
      RowBox[{"q1", ",", 
       RowBox[{"-", "Infinity"}], ",", 
       RowBox[{"+", "Infinity"}]}], "}"}], ",", 
     RowBox[{"Assumptions", "->", 
      RowBox[{
       RowBox[{"\[Rho]", ">", "0"}], "&&", 
       RowBox[{"\[Theta]", ">", "0"}], "&&", 
       RowBox[{"Kz", ">", "0"}], "&&", 
       RowBox[{"h", ">", "0"}], "&&", 
       RowBox[{"\[Psi]", ">", "0"}], "&&", 
       RowBox[{"q", ">", "0"}]}]}]}], "]"}]}], ";"}], "\[IndentingNewLine]", 
 RowBox[{
  RowBox[{"ExpandAll", "[", "%", "]"}], "/.", 
  RowBox[{"{", 
   RowBox[{
    RowBox[{
     SuperscriptBox["\[Rho]", "2"], "->", "0"}], ",", 
    RowBox[{
     SuperscriptBox["\[Theta]", "2"], "->", "0"}], ",", 
    RowBox[{
     SuperscriptBox["\[Psi]", "2"], "->", "0"}], ",", 
    RowBox[{
     RowBox[{"\[Rho]", " ", "\[Psi]"}], "->", "0"}], ",", 
    RowBox[{
     RowBox[{"\[Theta]", " ", "\[Rho]"}], "->", "0"}]}], "}"}]}]}], "Input",
 CellChangeTimes->{{3.879658377543353*^9, 3.8796584121632547`*^9}, {
  3.879658454342179*^9, 3.8796584842655745`*^9}, {3.8796661527990303`*^9, 
  3.879666183733341*^9}, {3.8796780201971397`*^9, 
  3.879678029940467*^9}},ExpressionUUID->"718557d6-2e1c-4ee3-8fd2-\
e83d46aa20e8"],

Cell[BoxData[
 RowBox[{"{", 
  RowBox[{
   RowBox[{
    OverscriptBox[
     SubscriptBox["\[Psi]", "in"], "~"], "[", 
    RowBox[{"p", ",", "q"}], "]"}], ",", "0"}], "}"}]], "Output",
 CellChangeTimes->{
  3.8796584136565824`*^9, {3.879658456917903*^9, 3.879658485181188*^9}, {
   3.8796654338654895`*^9, 3.8796654461824517`*^9}, 3.8796661359490037`*^9, 
   3.879666186405862*^9, 
   3.8796665735464525`*^9},ExpressionUUID->"4cfa19ac-d37a-4bd8-800d-\
5523c9d61407"]
}, Open  ]],

Cell[TextData[{
 Cell[BoxData[
  FormBox[
   RowBox[{
    RowBox[{
     SuperscriptBox[
      OverscriptBox["M", "^"], 
      RowBox[{"-", "1"}]], "(", "z", ")"}], " ", 
    RowBox[{
     OverscriptBox["F", "^"], "(", "z", ")"}], " ", "M"}], TraditionalForm]],
  ExpressionUUID->"91c15625-78ae-4df2-ba9f-41fb8df23cb1"],
 "(0)|\[Psi](0)\[RightAngleBracket] = F(z)|\[Psi](0)\[RightAngleBracket]"
}], "Text",
 CellChangeTimes->{{3.8474680391150274`*^9, 3.847468077116684*^9}, {
  3.8795811552589927`*^9, 3.879581155559852*^9}, {3.8796666726021776`*^9, 
  3.8796666772066627`*^9}, {3.8796780563743143`*^9, 3.8796782122293015`*^9}, {
  3.889011079360824*^9, 3.889011121415506*^9}},
 Background->RGBColor[
  0.87, 0.94, 1],ExpressionUUID->"96dd5880-3e5b-4f54-a538-275cc87d5001"],

Cell[CellGroupData[{

Cell[BoxData[{
 RowBox[{
  RowBox[{
   RowBox[{"Mz2", "[", 
    RowBox[{"p", ",", "p1", ",", "q", ",", "q1", ",", "z"}], "]"}], ".", 
   RowBox[{"F", "[", 
    RowBox[{"p1", ",", "q1", ",", "z"}], "]"}], ".", 
   RowBox[{"Mz1", "[", 
    RowBox[{"p1", ",", "p2", ",", "q1", ",", "q2", ",", "0"}], "]"}], ".", 
   RowBox[{"{", 
    RowBox[{
     RowBox[{
      OverscriptBox[
       SubscriptBox["\[Psi]", "in"], "~"], "[", 
      RowBox[{"p2", ",", "q2"}], "]"}], ",", "0"}], "}"}]}], 
  ";"}], "\[IndentingNewLine]", 
 RowBox[{
  RowBox[{"Integrate", "[", 
   RowBox[{"%", ",", 
    RowBox[{"{", 
     RowBox[{"p2", ",", 
      RowBox[{"-", "Infinity"}], ",", 
      RowBox[{"+", "Infinity"}]}], "}"}], ",", 
    RowBox[{"Assumptions", "->", 
     RowBox[{
      RowBox[{"p1", ">", "0"}], "&&", 
      RowBox[{"\[Rho]", ">", "0"}], "&&", 
      RowBox[{"q1", ">", "0"}], "&&", 
      RowBox[{"\[Theta]", ">", "0"}], "&&", 
      RowBox[{"Kz", ">", "0"}]}]}]}], "]"}], ";"}], "\[IndentingNewLine]", 
 RowBox[{
  RowBox[{"Integrate", "[", 
   RowBox[{"%", ",", 
    RowBox[{"{", 
     RowBox[{"q2", ",", 
      RowBox[{"-", "Infinity"}], ",", 
      RowBox[{"+", "Infinity"}]}], "}"}], ",", 
    RowBox[{"Assumptions", "->", 
     RowBox[{
      RowBox[{"p1", ">", "0"}], "&&", 
      RowBox[{"\[Rho]", ">", "0"}], "&&", 
      RowBox[{"q1", ">", "0"}], "&&", 
      RowBox[{"\[Theta]", ">", "0"}], "&&", 
      RowBox[{"Kz", ">", "0"}], "&&", 
      RowBox[{"h", ">", "0"}], "&&", 
      RowBox[{"\[Psi]", ">", "0"}]}]}]}], "]"}], ";"}], "\[IndentingNewLine]", 
 RowBox[{
  RowBox[{"Integrate", "[", 
   RowBox[{"%", ",", 
    RowBox[{"{", 
     RowBox[{"p1", ",", 
      RowBox[{"-", "Infinity"}], ",", 
      RowBox[{"+", "Infinity"}]}], "}"}], ",", 
    RowBox[{"Assumptions", "->", 
     RowBox[{
      RowBox[{"\[Rho]", ">", "0"}], "&&", 
      RowBox[{"\[Theta]", ">", "0"}], "&&", 
      RowBox[{"Kz", ">", "0"}], "&&", 
      RowBox[{"p", ">", "0"}], "&&", 
      RowBox[{"q", ">", "0"}]}]}]}], "]"}], ";"}], "\[IndentingNewLine]", 
 RowBox[{
  RowBox[{"tmp", "=", 
   RowBox[{"Integrate", "[", 
    RowBox[{"%", ",", 
     RowBox[{"{", 
      RowBox[{"q1", ",", 
       RowBox[{"-", "Infinity"}], ",", 
       RowBox[{"+", "Infinity"}]}], "}"}], ",", 
     RowBox[{"Assumptions", "->", 
      RowBox[{
       RowBox[{"\[Rho]", ">", "0"}], "&&", 
       RowBox[{"\[Theta]", ">", "0"}], "&&", 
       RowBox[{"Kz", ">", "0"}], "&&", 
       RowBox[{"h", ">", "0"}], "&&", 
       RowBox[{"\[Psi]", ">", "0"}], "&&", 
       RowBox[{"q", ">", "0"}]}]}]}], "]"}]}], ";"}], "\[IndentingNewLine]", 
 RowBox[{
  RowBox[{"ExpandAll", "[", 
   RowBox[{"tmp", "/.", 
    RowBox[{"{", 
     RowBox[{
      SuperscriptBox["\[Rho]", "2"], "->", "0"}], "}"}]}], "]"}], "/.", 
  RowBox[{"{", 
   RowBox[{
    RowBox[{
     SuperscriptBox["\[Rho]", "2"], "->", "0"}], ",", 
    RowBox[{
     SuperscriptBox["\[Theta]", "2"], "->", "0"}], ",", 
    RowBox[{
     SuperscriptBox["\[Psi]", "2"], "->", "0"}], ",", 
    RowBox[{
     RowBox[{"\[Rho]", " ", "\[Psi]"}], "->", "0"}], ",", 
    RowBox[{
     RowBox[{"\[Theta]", " ", "\[Rho]"}], "->", "0"}], ",", 
    RowBox[{"h", "->", 
     RowBox[{"2", "Kz", " ", 
      RowBox[{"Tan", "[", "\[CapitalTheta]B", "]"}]}]}], ",", 
    RowBox[{
     RowBox[{"p", " ", "q"}], "->", "0"}]}], "}"}]}]}], "Input",
 CellChangeTimes->{{3.8796571574235134`*^9, 3.879657172538164*^9}, {
  3.8796572175954356`*^9, 3.879657492255842*^9}, {3.8796575349094925`*^9, 
  3.8796575366284547`*^9}, {3.879657617758897*^9, 3.879657618826442*^9}, {
  3.879666216808422*^9, 3.8796662172621717`*^9}, {3.879678227428813*^9, 
  3.8796782387655225`*^9}},ExpressionUUID->"d5d0e132-4a64-4a5c-9452-\
8890912d3026"],

Cell[BoxData[
 RowBox[{"{", 
  RowBox[{
   RowBox[{
    SuperscriptBox["\[ExponentialE]", 
     RowBox[{
      RowBox[{"-", 
       FractionBox[
        RowBox[{"\[ImaginaryI]", " ", 
         SuperscriptBox["p", "2"], " ", "z"}], 
        RowBox[{"2", " ", "Kz"}]]}], "-", 
      FractionBox[
       RowBox[{"\[ImaginaryI]", " ", 
        SuperscriptBox["q", "2"], " ", "z"}], 
       RowBox[{"2", " ", "Kz"}]], "+", 
      RowBox[{"\[ImaginaryI]", " ", "p", " ", "z", " ", 
       RowBox[{"Tan", "[", "\[CapitalTheta]B", "]"}]}]}]], " ", 
    RowBox[{
     OverscriptBox[
      SubscriptBox["\[Psi]", "in"], "~"], "[", 
     RowBox[{"p", ",", "q"}], "]"}]}], ",", "0"}], "}"}]], "Output",
 CellChangeTimes->{
  3.8796571923971014`*^9, 3.879657223474697*^9, 3.879657263530202*^9, {
   3.8796573073049*^9, 3.879657387746997*^9}, 3.8796574331963863`*^9, 
   3.879657494929227*^9, 3.8796575380870905`*^9, 3.879657619596547*^9, 
   3.8796655583689985`*^9, 3.8796662182614317`*^9, 
   3.8796666130525064`*^9},ExpressionUUID->"9a6c504f-54c8-4c48-ad83-\
e96b012d23f6"]
}, Open  ]],

Cell[TextData[{
 Cell[BoxData[
  FormBox[
   OverscriptBox["M", "^"], TraditionalForm]],ExpressionUUID->
  "19109f49-f178-4922-855b-e1d4516cd895"],
 "(z)|\[Psi](0)\[RightAngleBracket] = |\[Psi](z)\[RightAngleBracket]"
}], "Text",
 CellChangeTimes->{{3.8474680391150274`*^9, 3.847468077116684*^9}, {
   3.8795811552589927`*^9, 3.879581155559852*^9}, {3.8796666726021776`*^9, 
   3.8796666772066627`*^9}, {3.8796780563743143`*^9, 3.879678145635583*^9}, {
   3.8796782625654974`*^9, 3.8796782625654974`*^9}, 3.8890705146819773`*^9},
 Background->RGBColor[
  0.87, 0.94, 1],ExpressionUUID->"b15f2530-b466-4c49-b16b-7ee7f05dfdd9"],

Cell[CellGroupData[{

Cell[BoxData[{
 RowBox[{
  RowBox[{
   RowBox[{"Mz1", "[", 
    RowBox[{"p", ",", "p2", ",", "q", ",", "q2", ",", "z"}], "]"}], ".", 
   RowBox[{"{", 
    RowBox[{
     RowBox[{
      OverscriptBox[
       SubscriptBox["\[Psi]", "in"], "~"], "[", 
      RowBox[{"p2", ",", "q2", ",", "z"}], "]"}], ",", "0"}], "}"}]}], 
  ";"}], "\[IndentingNewLine]", 
 RowBox[{
  RowBox[{"Integrate", "[", 
   RowBox[{"%", ",", 
    RowBox[{"{", 
     RowBox[{"p2", ",", 
      RowBox[{"-", "Infinity"}], ",", 
      RowBox[{"+", "Infinity"}]}], "}"}], ",", 
    RowBox[{"Assumptions", "->", 
     RowBox[{
      RowBox[{"p", ">", "0"}], "&&", 
      RowBox[{"\[Rho]", ">", "0"}], "&&", 
      RowBox[{"q", ">", "0"}], "&&", 
      RowBox[{"\[Theta]", ">", "0"}], "&&", 
      RowBox[{"Kz", ">", "0"}]}]}]}], "]"}], ";"}], "\[IndentingNewLine]", 
 RowBox[{
  RowBox[{"Integrate", "[", 
   RowBox[{"%", ",", 
    RowBox[{"{", 
     RowBox[{"q2", ",", 
      RowBox[{"-", "Infinity"}], ",", 
      RowBox[{"+", "Infinity"}]}], "}"}], ",", 
    RowBox[{"Assumptions", "->", 
     RowBox[{
      RowBox[{"p", ">", "0"}], "&&", 
      RowBox[{"\[Rho]", ">", "0"}], "&&", 
      RowBox[{"q", ">", "0"}], "&&", 
      RowBox[{"\[Theta]", ">", "0"}], "&&", 
      RowBox[{"Kz", ">", "0"}], "&&", 
      RowBox[{"h", ">", "0"}], "&&", 
      RowBox[{"\[Psi]", ">", "0"}]}]}]}], "]"}], ";"}], "\[IndentingNewLine]", 
 RowBox[{
  RowBox[{"%", "/.", 
   RowBox[{"{", 
    RowBox[{
     RowBox[{"\[Rho]", "->", "0"}], ",", 
     RowBox[{
      SuperscriptBox["\[Theta]", "2"], "->", "0"}], ",", 
     RowBox[{
      SuperscriptBox["\[Psi]", "2"], "->", "0"}], ",", 
     RowBox[{
      RowBox[{"\[Rho]", " ", "\[Psi]"}], "->", "0"}], ",", 
     RowBox[{
      RowBox[{"\[Theta]", " ", "\[Rho]"}], "->", "0"}], ",", 
     RowBox[{"h", "->", 
      RowBox[{"2", "Kz", " ", 
       RowBox[{"Tan", "[", "\[CapitalTheta]B", "]"}]}]}], ",", 
     RowBox[{
      RowBox[{"p", " ", "q"}], "->", "0"}], ",", 
     RowBox[{"s", "->", "0"}]}], "}"}]}], "//", "MatrixForm"}]}], "Input",
 CellChangeTimes->{{3.879672503655596*^9, 3.879672530314577*^9}, {
  3.879672591570928*^9, 3.879672669803135*^9}, {3.879672776150318*^9, 
  3.8796728101649866`*^9}, {3.879673087181595*^9, 3.879673110778737*^9}, {
  3.8796782787199774`*^9, 3.879678281097159*^9}, {3.8796784047882*^9, 
  3.879678406720862*^9}, {3.8796784751094103`*^9, 3.8796784912739553`*^9}, {
  3.8796786171414604`*^9, 3.8796786803857346`*^9}, {3.879678783537403*^9, 
  3.8796787840641985`*^9}, {3.889011686903407*^9, 
  3.8890116871541114`*^9}},ExpressionUUID->"62c5c012-fa10-4d17-991d-\
a807ba290f37"],

Cell[BoxData[
 TagBox[
  RowBox[{"(", "\[NoBreak]", 
   TagBox[GridBox[{
      {
       RowBox[{
        SuperscriptBox["\[ExponentialE]", 
         RowBox[{
          FractionBox["1", "2"], " ", "\[ImaginaryI]", " ", 
          RowBox[{"(", 
           RowBox[{
            RowBox[{"2", " ", "z", " ", 
             RowBox[{"(", 
              RowBox[{
               RowBox[{
                RowBox[{"-", "p"}], " ", "\[Theta]"}], "+", 
               RowBox[{"q", " ", "\[Psi]"}]}], ")"}]}], "+", 
            RowBox[{"2", " ", "Kz", " ", "z", " ", "\[Theta]", " ", 
             RowBox[{"Tan", "[", "\[CapitalTheta]B", "]"}]}]}], ")"}]}]], " ", 
        RowBox[{
         OverscriptBox[
          SubscriptBox["\[Psi]", "in"], "~"], "[", 
         RowBox[{
          RowBox[{"p", "-", 
           RowBox[{"Kz", " ", "\[Theta]"}]}], ",", 
          RowBox[{"q", "+", 
           RowBox[{"Kz", " ", "\[Psi]"}]}], ",", "z"}], "]"}]}]},
      {"0"}
     },
     GridBoxAlignment->{"Columns" -> {{Center}}, "Rows" -> {{Baseline}}},
     GridBoxSpacings->{"Columns" -> {
         Offset[0.27999999999999997`], {
          Offset[0.5599999999999999]}, 
         Offset[0.27999999999999997`]}, "Rows" -> {
         Offset[0.2], {
          Offset[0.4]}, 
         Offset[0.2]}}],
    Column], "\[NoBreak]", ")"}],
  Function[BoxForm`e$, 
   MatrixForm[BoxForm`e$]]]], "Output",
 CellChangeTimes->{{3.879672517185707*^9, 3.879672531382552*^9}, {
   3.8796725807000847`*^9, 3.8796726181211286`*^9}, {3.8796726561128254`*^9, 
   3.879672672122037*^9}, 3.879672779310917*^9, 3.8796728123724413`*^9, {
   3.8796730903411107`*^9, 3.8796731128646317`*^9}, 3.8796782896709533`*^9, 
   3.879678360592038*^9, 3.879678409074376*^9, {3.8796784776666613`*^9, 
   3.8796784941798744`*^9}, {3.8796786346556697`*^9, 3.8796786603735094`*^9}, 
   3.8796787201130357`*^9, 3.879678786758687*^9, {3.88901168891378*^9, 
   3.889011715006934*^9}},ExpressionUUID->"f2df465e-d8bb-4a75-971a-\
8b2b3d935e51"]
}, Open  ]]
}, Closed]]
}, Open  ]],

Cell[CellGroupData[{

Cell["4. Input wave: partially coherent source", "Section",
 CellChangeTimes->{{3.8166069820507374`*^9, 3.8166069846756716`*^9}, {
   3.8174740668322573`*^9, 3.8174740827101135`*^9}, 3.8250787043089485`*^9, 
   3.825564960137077*^9, {3.8370631719301186`*^9, 3.837063198195103*^9}, {
   3.8415756212741013`*^9, 3.8415756232166824`*^9}, {3.8441340032691555`*^9, 
   3.8441340062267327`*^9}, 3.8474456957869267`*^9, {3.854526740685184*^9, 
   3.8545267437266245`*^9}, {3.879581265166182*^9, 3.879581267931216*^9}, {
   3.8796777624251037`*^9, 3.879677780677568*^9}, {3.8796783842077427`*^9, 
   3.879678385132148*^9}, 3.8802820535627947`*^9, {3.880285275142501*^9, 
   3.88028528242809*^9}, {3.880383899777237*^9, 3.8803839045484447`*^9}, 
   3.8816699205417547`*^9, {3.884838045528585*^9, 3.8848380469082165`*^9}, {
   3.884922768206151*^9, 3.8849227715930624`*^9}, {3.884926289734831*^9, 
   3.8849263016372194`*^9}, 3.884944835396219*^9, {3.8895847042359953`*^9, 
   3.889584706975068*^9}},
 Background->RGBColor[
  0.88, 1, 0.88],ExpressionUUID->"25fc14af-6b8b-44a7-9f18-1805d0f8f635"],

Cell[CellGroupData[{

Cell["\<\
direct-space representation of the density matrix, Eq. (9a-b)\
\>", "Subsubsection",
 CellChangeTimes->{{3.8166069820507374`*^9, 3.8166069846756716`*^9}, {
   3.8174740668322573`*^9, 3.8174740827101135`*^9}, 3.8250787043089485`*^9, 
   3.825564960137077*^9, {3.8370631719301186`*^9, 3.837063198195103*^9}, {
   3.8415756212741013`*^9, 3.8415756232166824`*^9}, 3.8416525951454687`*^9, {
   3.8442287117648125`*^9, 3.844228726041153*^9}, 3.8459613113454647`*^9, 
   3.8459626605634904`*^9, {3.8472701821593075`*^9, 3.8472701861278014`*^9}, 
   3.8633323653744354`*^9, {3.863511233431711*^9, 3.863511263168659*^9}, {
   3.8635960603027687`*^9, 3.863596062091681*^9}, {3.8726660494999166`*^9, 
   3.872666050990694*^9}, {3.8788050814283586`*^9, 3.878805083996377*^9}, {
   3.8804596723243093`*^9, 3.880459675663648*^9}, {3.8805271706681933`*^9, 
   3.880527177898284*^9}, {3.880605925557599*^9, 3.880605926640435*^9}, {
   3.880605982797639*^9, 3.8806059865854096`*^9}, {3.880788716130136*^9, 
   3.880788727083395*^9}, {3.880788770871838*^9, 3.880788779373068*^9}, {
   3.8848366154126835`*^9, 3.884836631569948*^9}, 3.884944653068244*^9, {
   3.8890117896125364`*^9, 3.889011802806095*^9}, {3.9078432822592525`*^9, 
   3.9078432836428194`*^9}, 3.9087925720983853`*^9},
 Background->RGBColor[
  0.88, 1, 0.88],ExpressionUUID->"f5127f3b-7eb9-4c9f-a98f-98fc9b9ba7b3"],

Cell[CellGroupData[{

Cell[BoxData[{
 RowBox[{
  RowBox[{"Clear", "[", "\"\<Global`*\>\"", "]"}], ";", 
  RowBox[{"Remove", "[", "\"\<Global`*\>\"", "]"}]}], "\[IndentingNewLine]", 
 RowBox[{
  RowBox[{
   RowBox[{
    RowBox[{"\[Phi]", "[", "x_", "]"}], "=", 
    SuperscriptBox["\[ExponentialE]", 
     RowBox[{
      RowBox[{"-", 
       FractionBox[
        SuperscriptBox[
         RowBox[{"(", 
          RowBox[{"x", "-", "x0"}], ")"}], "2"], 
        SuperscriptBox["l0", "2"]]}], "+", 
      RowBox[{"\[ImaginaryI]", " ", "\[Phi]0"}], " ", "+", 
      RowBox[{"\[ImaginaryI]", " ", "p0", " ", "x"}]}]]}], ";"}], 
  "\[IndentingNewLine]", 
  RowBox[{"(*", " ", 
   RowBox[{
    TemplateBox[<|"boxes" -> FormBox[
        RowBox[{
          StyleBox["j", "TI"], 
          RowBox[{"(", 
            RowBox[{
              SubscriptBox[
               StyleBox["x", "TI"], "1"], ",", 
              SubscriptBox[
               StyleBox["x", "TI"], "2"]}], ")"}], "\[LongEqual]", 
          SubscriptBox["\[Integral]", 
           StyleBox["k", "TI"]], 
          RowBox[{"\[LeftAngleBracket]", 
            RowBox[{
              SubscriptBox[
               StyleBox["x", "TI"], "1"], "|", "\[Phi]", 
              RowBox[{"(", 
                StyleBox["k", "TI"], ")"}]}], "\[RightAngleBracket]"}], 
          RowBox[{"\[LeftAngleBracket]", 
            RowBox[{"\[Phi]", 
              RowBox[{"(", 
                StyleBox["k", "TI"], ")"}], "|", 
              SubscriptBox[
               StyleBox["x", "TI"], "2"]}], "\[RightAngleBracket]"}], 
          "\[DifferentialD]", 
          StyleBox["k", "TI"]}], TraditionalForm], "errors" -> {}, "input" -> 
      "j(x_1,x_2)=\\int_k \\langle x_1|\\phi(k)\\rangle\\langle \
\\phi(k)|x_2\\rangle\\, dk", "state" -> "Boxes"|>,
     "TeXAssistantTemplate"], ",", " ", 
    RowBox[{"Cohen", "-", 
     RowBox[{"Tannoudji", " ", 
      RowBox[{"pag", ".", " ", "305"}]}]}], ",", " ", 
    RowBox[{"Eq", ".", " ", 
     RowBox[{"(", "28", ")"}]}]}], " ", "*)"}]}], "\[IndentingNewLine]", 
 RowBox[{
  RowBox[{"step1", "=", 
   RowBox[{
    RowBox[{"\[Phi]", "[", "x1", "]"}], 
    RowBox[{"(", 
     RowBox[{
      RowBox[{"\[Phi]", "[", "x2", "]"}], "/.", 
      RowBox[{"\[ImaginaryI]", " ", "->", 
       RowBox[{"-", "\[ImaginaryI]"}]}]}], " ", ")"}]}]}], 
  ";"}], "\[IndentingNewLine]", 
 RowBox[{
  RowBox[{
   RowBox[{"step2", "=", 
    RowBox[{
     FractionBox["1", 
      RowBox[{
       SqrtBox[
        RowBox[{"2", " ", "\[Pi]"}]], " ", "\[Sigma]p"}]], 
     RowBox[{"Integrate", "[", 
      RowBox[{
       RowBox[{"step1", "  ", 
        SuperscriptBox["\[ExponentialE]", 
         RowBox[{"-", 
          FractionBox[
           SuperscriptBox["p0", "2"], 
           RowBox[{"2", 
            SuperscriptBox["\[Sigma]p", "2"]}]]}]]}], ",", 
       RowBox[{"{", 
        RowBox[{"p0", ",", 
         RowBox[{"-", "Infinity"}], ",", 
         RowBox[{"+", "Infinity"}]}], "}"}], ",", 
       RowBox[{"Assumptions", "->", 
        RowBox[{"\[Sigma]p", ">", "0"}]}]}], "]"}]}]}], ";"}], 
  "\[IndentingNewLine]", 
  RowBox[{"(*", " ", 
   RowBox[{
    RowBox[{"we", " ", "assume", " ", "w0"}], " ", ">>", " ", "l0"}], " ", 
   "*)"}]}], "\[IndentingNewLine]", 
 RowBox[{
  RowBox[{"step3", "=", 
   RowBox[{
    RowBox[{
     SqrtBox[
      FractionBox["2", "\[Pi]"]], 
     SqrtBox[
      RowBox[{
       FractionBox["1", 
        SuperscriptBox["l0", "2"]], "+", 
       FractionBox["1", 
        SuperscriptBox["w0", "2"]]}]], 
     RowBox[{"Integrate", "[", 
      RowBox[{
       RowBox[{"step2", " ", 
        SuperscriptBox["\[ExponentialE]", 
         RowBox[{"-", 
          FractionBox[
           RowBox[{"2", 
            SuperscriptBox["x0", "2"]}], 
           SuperscriptBox["w0", "2"]]}]]}], ",", 
       RowBox[{"{", 
        RowBox[{"x0", ",", 
         RowBox[{"-", "Infinity"}], ",", 
         RowBox[{"+", "Infinity"}]}], "}"}], ",", 
       RowBox[{"Assumptions", "->", 
        RowBox[{
         RowBox[{"w0", ">", "0"}], "&&", 
         RowBox[{"l0", ">", "0"}]}]}]}], "]"}]}], "/.", 
    RowBox[{
     RowBox[{
      SuperscriptBox["l0", "2"], "+", 
      SuperscriptBox["w0", "2"]}], "->", 
     SuperscriptBox["w0", "2"]}]}]}], ";"}], "\[IndentingNewLine]", 
 RowBox[{
  RowBox[{
   RowBox[{"Collect", "[", 
    RowBox[{
     RowBox[{"step3", "[", 
      RowBox[{"[", "2", "]"}], "]"}], ",", 
     RowBox[{"{", 
      RowBox[{
       RowBox[{
        SuperscriptBox["x1", "2"], "+", 
        SuperscriptBox["x2", "2"]}], ",", 
       SuperscriptBox[
        RowBox[{"(", 
         RowBox[{"x1", "-", "x2"}], ")"}], "2"]}], "}"}], ",", "Together"}], 
    "]"}], "/.", 
   RowBox[{
    FractionBox[
     RowBox[{"(", 
      RowBox[{
       RowBox[{"-", "1"}], "-", 
       RowBox[{
        SuperscriptBox["l0", "2"], " ", 
        SuperscriptBox["\[Sigma]p", "2"]}]}], ")"}], 
     SuperscriptBox["l0", "2"]], "->", 
    RowBox[{
     RowBox[{"-", "1"}], "/", "\[ScriptL]0"}]}]}], 
  RowBox[{"(*", " ", 
   RowBox[{"\[ScriptL]0", " ", "definition"}], " ", "*)"}], 
  ";"}], "\[IndentingNewLine]", 
 RowBox[{
  RowBox[{"Print", "[", 
   RowBox[{"\"\<j[x1,x2] = \>\"", ",", 
    RowBox[{"Exp", "[", "%", "]"}]}], "]"}], 
  RowBox[{"(*", " ", 
   RowBox[{"Eq", ".", " ", 
    RowBox[{"(", 
     RowBox[{"10", "b"}], ")"}]}], " ", "*)"}], ";"}]}], "Input",
 CellChangeTimes->{{3.859259114570204*^9, 3.8592591504404354`*^9}, {
   3.8592591810127473`*^9, 3.8592591946427574`*^9}, {3.8592592283890824`*^9, 
   3.859259293938126*^9}, {3.859259326638576*^9, 3.8592593378877015`*^9}, 
   3.8592594165515995`*^9, {3.860746022798562*^9, 3.8607460767814627`*^9}, {
   3.860746117206293*^9, 3.8607461223954415`*^9}, 3.884922835302238*^9, {
   3.8849230583805547`*^9, 3.884923067431348*^9}, {3.8849252818512187`*^9, 
   3.8849252890428057`*^9}, {3.884925750308324*^9, 3.8849257544456935`*^9}, {
   3.8849258025346165`*^9, 3.8849258063892765`*^9}, {3.8849264796744013`*^9, 
   3.8849265168576174`*^9}, 3.8849266015896273`*^9, {3.8849266570677357`*^9, 
   3.8849266684353724`*^9}, {3.884935183454132*^9, 3.8849351977040057`*^9}, {
   3.88493995708123*^9, 3.884940008596778*^9}, {3.8849401817208934`*^9, 
   3.88494020764436*^9}, {3.884940355760666*^9, 3.8849403818642664`*^9}, 
   3.884940488602282*^9, {3.884940520800437*^9, 3.88494053744071*^9}, 
   3.8849410993487806`*^9, {3.884941146993419*^9, 3.884941166054671*^9}, {
   3.884941237665001*^9, 3.8849412667782865`*^9}, {3.88494138837401*^9, 
   3.8849414055367017`*^9}, {3.884944236713087*^9, 3.884944294574629*^9}, {
   3.8849443484237037`*^9, 3.8849443519930725`*^9}, {3.8849446284656453`*^9, 
   3.884944628851286*^9}, {3.889584804054861*^9, 3.8895848153227196`*^9}, {
   3.889584864939411*^9, 3.889584882213213*^9}, {3.9074046327115135`*^9, 
   3.907404650209115*^9}, 3.9078431849515452`*^9, {3.9078432975155916`*^9, 
   3.907843318318617*^9}},
 FontFamily->"Consolas",
 FontWeight->"Bold",ExpressionUUID->"9d75dc20-35a8-4568-a054-fc35d399495e"],

Cell[BoxData[
 InterpretationBox[
  RowBox[{"\<\"j[x1,x2] = \"\>", "\[InvisibleSpace]", 
   SuperscriptBox["\[ExponentialE]", 
    RowBox[{
     RowBox[{"-", 
      FractionBox[
       RowBox[{
        SuperscriptBox["x1", "2"], "+", 
        SuperscriptBox["x2", "2"]}], 
       SuperscriptBox["w0", "2"]]}], "-", 
     FractionBox[
      SuperscriptBox[
       RowBox[{"(", 
        RowBox[{"x1", "-", "x2"}], ")"}], "2"], 
      RowBox[{"2", " ", "\[ScriptL]0"}]]}]]}],
  SequenceForm[
  "j[x1,x2] = ", 
   E^(-$CellContext`w0^(-2) ($CellContext`x1^2 + $CellContext`x2^2) + 
    Rational[-1, 
       2] ($CellContext`x1 - $CellContext`x2)^2/$CellContext`\[ScriptL]0)],
  Editable->False]], "Print",
 CellChangeTimes->{3.8895849055786076`*^9, 3.907405399094256*^9, 
  3.9078433373762674`*^9, 3.9080908821140013`*^9, 
  3.9083343176723785`*^9},ExpressionUUID->"bd43bc81-aa52-4eb2-b298-\
42016ef3d1ec"]
}, Open  ]],

Cell["without assuming  w0 >> l0 (redefinitions of w0 and \[ScriptL]0)", \
"Text",
 CellChangeTimes->{{3.8474680391150274`*^9, 3.847468077116684*^9}, {
  3.8795811552589927`*^9, 3.879581155559852*^9}, {3.8796666726021776`*^9, 
  3.8796666772066627`*^9}, {3.879678374742491*^9, 3.87967837788696*^9}, {
  3.907843658519502*^9, 3.9078437231395845`*^9}},
 Background->RGBColor[
  0.87, 0.94, 1],ExpressionUUID->"a644ee73-3eb6-4759-bce3-83e73ec5b511"],

Cell[CellGroupData[{

Cell[BoxData[{
 RowBox[{
  RowBox[{"step2", "=", 
   RowBox[{
    FractionBox["1", 
     RowBox[{
      SqrtBox[
       RowBox[{"2", " ", "\[Pi]"}]], " ", "\[Sigma]p"}]], 
    RowBox[{"Integrate", "[", 
     RowBox[{
      RowBox[{"step1", "  ", 
       SuperscriptBox["\[ExponentialE]", 
        RowBox[{"-", 
         FractionBox[
          SuperscriptBox["p0", "2"], 
          RowBox[{"2", 
           SuperscriptBox["\[Sigma]p", "2"]}]]}]]}], ",", 
      RowBox[{"{", 
       RowBox[{"p0", ",", 
        RowBox[{"-", "Infinity"}], ",", 
        RowBox[{"+", "Infinity"}]}], "}"}], ",", 
      RowBox[{"Assumptions", "->", 
       RowBox[{"\[Sigma]p", ">", "0"}]}]}], "]"}]}]}], 
  ";"}], "\[IndentingNewLine]", 
 RowBox[{
  RowBox[{
   RowBox[{"step3", "=", 
    RowBox[{
     SqrtBox[
      FractionBox["2", "\[Pi]"]], 
     SqrtBox[
      RowBox[{
       FractionBox["1", 
        SuperscriptBox["l0", "2"]], "+", 
       FractionBox["1", 
        SuperscriptBox["w0", "2"]]}]], 
     RowBox[{"Integrate", "[", 
      RowBox[{
       RowBox[{"step2", " ", 
        SuperscriptBox["\[ExponentialE]", 
         RowBox[{"-", 
          FractionBox[
           RowBox[{"2", 
            SuperscriptBox["x0", "2"]}], 
           SuperscriptBox["w0", "2"]]}]]}], ",", 
       RowBox[{"{", 
        RowBox[{"x0", ",", 
         RowBox[{"-", "Infinity"}], ",", 
         RowBox[{"+", "Infinity"}]}], "}"}], ",", 
       RowBox[{"Assumptions", "->", 
        RowBox[{
         RowBox[{"w0", ">", "0"}], "&&", 
         RowBox[{"l0", ">", "0"}]}]}]}], "]"}]}]}], ";"}], 
  "\[IndentingNewLine]", 
  RowBox[{"(*", " ", 
   RowBox[{
   "w0", " ", "redefinition", " ", "and", " ", "l0", " ", "definition"}], " ",
    "*)"}]}], "\[IndentingNewLine]", 
 RowBox[{
  RowBox[{
   RowBox[{"Collect", "[", 
    RowBox[{
     RowBox[{"step3", "[", 
      RowBox[{"[", "2", "]"}], "]"}], ",", 
     RowBox[{"{", 
      RowBox[{
       RowBox[{
        SuperscriptBox["x1", "2"], "+", 
        SuperscriptBox["x2", "2"]}], ",", 
       SuperscriptBox[
        RowBox[{"(", 
         RowBox[{"x1", "-", "x2"}], ")"}], "2"]}], "}"}], ",", "Together"}], 
    "]"}], "/.", 
   RowBox[{"{", 
    RowBox[{
     RowBox[{
      RowBox[{
       RowBox[{"-", 
        SuperscriptBox["l0", "2"]}], "-", 
       SuperscriptBox["w0", "2"]}], "->", 
      RowBox[{"-", 
       SuperscriptBox["w0", "2"]}]}], ",", 
     RowBox[{
      FractionBox[
       RowBox[{
        RowBox[{"-", 
         SuperscriptBox["w0", "2"]}], "-", 
        RowBox[{
         SuperscriptBox["l0", "4"], " ", 
         SuperscriptBox["\[Sigma]p", "2"]}], "-", 
        RowBox[{
         SuperscriptBox["l0", "2"], " ", 
         SuperscriptBox["w0", "2"], " ", 
         SuperscriptBox["\[Sigma]p", "2"]}]}], 
       RowBox[{
        SuperscriptBox["l0", "2"], " ", 
        RowBox[{"(", 
         RowBox[{
          SuperscriptBox["l0", "2"], "+", 
          SuperscriptBox["w0", "2"]}], ")"}]}]], "->", 
      RowBox[{"1", "/", "\[ScriptL]0"}]}]}], "}"}]}], 
  ";"}], "\[IndentingNewLine]", 
 RowBox[{
  RowBox[{"step3", "=", 
   RowBox[{"Exp", "[", "%", "]"}]}], ";"}], "\[IndentingNewLine]", 
 RowBox[{
  RowBox[{"Print", "[", 
   RowBox[{"\"\<j[x1,x2] = \>\"", ",", "step3"}], "]"}], 
  "\[IndentingNewLine]", 
  RowBox[{"(*", " ", 
   RowBox[{"perfectly", " ", "coherent", " ", "state"}], " ", 
   "*)"}]}], "\[IndentingNewLine]", 
 RowBox[{"Print", "[", 
  RowBox[{"\"\<j[x1,x2] = \>\"", ",", 
   RowBox[{"Limit", "[", 
    RowBox[{"step3", ",", 
     RowBox[{"\[ScriptL]0", "->", "Infinity"}]}], "]"}]}], "]"}]}], "Input",
 CellChangeTimes->{{3.907843350207513*^9, 3.9078433588705583`*^9}, {
  3.9078436247074947`*^9, 3.9078436307523727`*^9}, {3.9080908529910655`*^9, 
  3.908090854126151*^9}, {3.9080909663589354`*^9, 3.908090980344564*^9}, {
  3.9083342854518566`*^9, 3.9083343724957094`*^9}, {3.908334434552267*^9, 
  3.908334449740414*^9}},ExpressionUUID->"1ef376e2-65cb-4689-afac-\
72df877deb5c"],

Cell[CellGroupData[{

Cell[BoxData[
 InterpretationBox[
  RowBox[{"\<\"j[x1,x2] = \"\>", "\[InvisibleSpace]", 
   SuperscriptBox["\[ExponentialE]", 
    RowBox[{
     RowBox[{"-", 
      FractionBox[
       RowBox[{
        SuperscriptBox["x1", "2"], "+", 
        SuperscriptBox["x2", "2"]}], 
       SuperscriptBox["w0", "2"]]}], "+", 
     FractionBox[
      SuperscriptBox[
       RowBox[{"(", 
        RowBox[{"x1", "-", "x2"}], ")"}], "2"], 
      RowBox[{"2", " ", "\[ScriptL]0"}]]}]]}],
  SequenceForm[
  "j[x1,x2] = ", 
   E^(-$CellContext`w0^(-2) ($CellContext`x1^2 + $CellContext`x2^2) + 
    Rational[1, 
       2] ($CellContext`x1 - $CellContext`x2)^2/$CellContext`\[ScriptL]0)],
  Editable->False]], "Print",
 CellChangeTimes->{3.9080909424556694`*^9, 3.908090987648555*^9, 
  3.9083343830583696`*^9, 
  3.9083344693595595`*^9},ExpressionUUID->"d088650e-8f50-4605-8e4d-\
34d0546d7099"],

Cell[BoxData[
 InterpretationBox[
  RowBox[{"\<\"j[x1,x2] = \"\>", "\[InvisibleSpace]", 
   SuperscriptBox["\[ExponentialE]", 
    RowBox[{"-", 
     FractionBox[
      RowBox[{
       SuperscriptBox["x1", "2"], "+", 
       SuperscriptBox["x2", "2"]}], 
      SuperscriptBox["w0", "2"]]}]]}],
  SequenceForm[
  "j[x1,x2] = ", 
   E^(-$CellContext`w0^(-2) ($CellContext`x1^2 + $CellContext`x2^2))],
  Editable->False]], "Print",
 CellChangeTimes->{3.9080909424556694`*^9, 3.908090987648555*^9, 
  3.9083343830583696`*^9, 
  3.908334469397383*^9},ExpressionUUID->"dc6d2a38-0b6b-4890-b634-\
b18e86b56b8f"]
}, Open  ]]
}, Open  ]]
}, Closed]],

Cell[CellGroupData[{

Cell["\<\
reciprocal-space representation of the density matrix, Eq. (9c-d)\
\>", "Subsubsection",
 CellChangeTimes->{{3.8166069820507374`*^9, 3.8166069846756716`*^9}, {
   3.8174740668322573`*^9, 3.8174740827101135`*^9}, 3.8250787043089485`*^9, 
   3.825564960137077*^9, {3.8370631719301186`*^9, 3.837063198195103*^9}, {
   3.8415756212741013`*^9, 3.8415756232166824`*^9}, 3.8416525951454687`*^9, {
   3.8442287117648125`*^9, 3.844228726041153*^9}, 3.8459613113454647`*^9, 
   3.8459626605634904`*^9, {3.8472701821593075`*^9, 3.8472701861278014`*^9}, 
   3.8633323653744354`*^9, {3.863511233431711*^9, 3.863511263168659*^9}, {
   3.8635960603027687`*^9, 3.863596062091681*^9}, {3.8726660494999166`*^9, 
   3.872666050990694*^9}, {3.8788050814283586`*^9, 3.878805083996377*^9}, {
   3.8804596723243093`*^9, 3.880459675663648*^9}, {3.8805271706681933`*^9, 
   3.880527177898284*^9}, {3.880605925557599*^9, 3.880605926640435*^9}, {
   3.880605982797639*^9, 3.8806059865854096`*^9}, {3.880788716130136*^9, 
   3.880788727083395*^9}, {3.880788770871838*^9, 3.880788779373068*^9}, {
   3.8848366154126835`*^9, 3.884836631569948*^9}, 3.884944653068244*^9, 
   3.884944816176215*^9, {3.8890118129246807`*^9, 3.8890118271743803`*^9}, {
   3.9078437760009108`*^9, 3.907843777158409*^9}, 3.9087925757204523`*^9},
 Background->RGBColor[
  0.88, 1, 0.88],ExpressionUUID->"3997b2cd-864b-4c57-b27e-06085714b3a5"],

Cell[CellGroupData[{

Cell[BoxData[{
 RowBox[{
  RowBox[{"Clear", "[", "\"\<Global`*\>\"", "]"}], ";", 
  RowBox[{"Remove", "[", "\"\<Global`*\>\"", "]"}]}], "\[IndentingNewLine]", 
 RowBox[{
  RowBox[{
   RowBox[{"j", "[", 
    RowBox[{"x1_", ",", "x2_"}], "]"}], "=", 
   "\[InvisibleSpace]\[InvisibleSpace]\[InvisibleSpace]", 
   SuperscriptBox["\[ExponentialE]", 
    RowBox[{
     RowBox[{"-", 
      FractionBox[
       RowBox[{
        SuperscriptBox["x1", "2"], "+", 
        SuperscriptBox["x2", "2"]}], 
       SuperscriptBox["w0", "2"]]}], "-", 
     FractionBox[
      SuperscriptBox[
       RowBox[{"(", 
        RowBox[{"x1", "-", "x2"}], ")"}], "2"], 
      RowBox[{"2", " ", 
       SuperscriptBox["\[ScriptL]0", "2"]}]]}]]}], 
  ";"}], "\[IndentingNewLine]", 
 RowBox[{
  RowBox[{"step1", "=", 
   RowBox[{
    SqrtBox[
     RowBox[{"2", " ", "\[Pi]"}]], " ", 
    SqrtBox[
     RowBox[{
      FractionBox["2", 
       SuperscriptBox["w0", "2"]], "+", 
      FractionBox["1", 
       SuperscriptBox["\[ScriptL]0", "2"]]}]], 
    RowBox[{"InverseFourierTransform", "[", 
     RowBox[{
      RowBox[{"j", "[", 
       RowBox[{"x1", ",", "x2"}], "]"}], ",", 
      RowBox[{"{", "x2", "}"}], ",", 
      RowBox[{"{", "p2", "}"}], ",", 
      RowBox[{"FourierParameters", "\[Rule]", 
       RowBox[{"{", 
        RowBox[{"1", ",", " ", 
         RowBox[{"-", "1"}]}], "}"}]}]}], "]"}]}]}], 
  ";"}], "\[IndentingNewLine]", 
 RowBox[{
  RowBox[{"step2", "=", 
   RowBox[{
    FractionBox[
     SqrtBox[
      RowBox[{
       FractionBox["1", 
        SuperscriptBox["w0", "2"]], "+", 
       FractionBox["1", 
        RowBox[{
         SuperscriptBox["w0", "2"], "+", 
         RowBox[{"2", " ", 
          SuperscriptBox["\[ScriptL]0", "2"]}]}]]}]], 
     SqrtBox["\[Pi]"]], 
    RowBox[{"FullSimplify", "[", 
     RowBox[{"FourierTransform", "[", 
      RowBox[{"step1", ",", 
       RowBox[{"{", "x1", "}"}], ",", 
       RowBox[{"{", "p1", "}"}], ",", 
       RowBox[{"FourierParameters", "\[Rule]", 
        RowBox[{"{", 
         RowBox[{"1", ",", " ", 
          RowBox[{"-", "1"}]}], "}"}]}]}], "]"}], "]"}]}]}], 
  ";"}], "\[IndentingNewLine]", 
 RowBox[{
  RowBox[{
   RowBox[{"%", "/.", " ", 
    RowBox[{
     RowBox[{
      SuperscriptBox["w0", "2"], "+", 
      SuperscriptBox["\[ScriptL]0", "2"]}], "->", 
     SuperscriptBox["w0", "2"]}]}], ";"}], 
  RowBox[{"(*", " ", 
   RowBox[{"l0", " ", 
    RowBox[{"<<", " ", "w0"}]}], " ", "*)"}]}], "\[IndentingNewLine]", 
 RowBox[{
  RowBox[{
   RowBox[{
    OverscriptBox["j", "~"], "[", 
    RowBox[{"p1", ",", "p2"}], "]"}], "==", 
   RowBox[{"FullSimplify", "[", "%", "]"}]}], 
  RowBox[{"(*", " ", 
   RowBox[{"Eq", ".", " ", 
    RowBox[{"(", 
     RowBox[{"9", "d"}], ")"}]}], " ", "*)"}]}], "\[IndentingNewLine]", 
 RowBox[{
  RowBox[{"Print", "[", 
   RowBox[{"\"\<\!\(\*OverscriptBox[\(j\), \(~\)]\)[p1,p2] =\>\"", ",", 
    RowBox[{"Limit", "[", 
     RowBox[{"step2", ",", 
      RowBox[{"\[ScriptL]0", "->", "Infinity"}]}], "]"}]}], "]"}], 
  RowBox[{"(*", " ", 
   RowBox[{"Eq", ".", " ", 
    RowBox[{"(", 
     RowBox[{"9", "e"}], ")"}]}], " ", "*)"}], ";"}]}], "Input",
 CellChangeTimes->{{3.835240784829006*^9, 3.8352408027320285`*^9}, {
   3.8352408458787813`*^9, 3.8352409088116145`*^9}, {3.8352638959822793`*^9, 
   3.8352639387365546`*^9}, {3.8352706060219755`*^9, 
   3.8352706665530167`*^9}, {3.835365712520528*^9, 3.8353657218467655`*^9}, {
   3.835365909653484*^9, 3.83536609170258*^9}, {3.8353667712543507`*^9, 
   3.8353668377521033`*^9}, {3.8360247738383307`*^9, 
   3.8360247748592286`*^9}, {3.8369822997890434`*^9, 3.836982300057995*^9}, {
   3.8370720853101273`*^9, 3.8370721613172708`*^9}, {3.8370729224804416`*^9, 
   3.8370729256342287`*^9}, {3.8376747951764684`*^9, 3.837674884445997*^9}, {
   3.8376749340644145`*^9, 3.8376749641952395`*^9}, {3.8432184964224286`*^9, 
   3.8432185217083564`*^9}, {3.8432185959036045`*^9, 
   3.8432186575878973`*^9}, {3.8432187259718137`*^9, 
   3.8432187445539265`*^9}, {3.8432188275358553`*^9, 
   3.8432188534163055`*^9}, {3.8432189058352537`*^9, 3.843218972813857*^9}, 
   3.843219160935556*^9, {3.8432192807034206`*^9, 3.84321938037362*^9}, {
   3.8432194611902947`*^9, 3.843219556754977*^9}, 3.8432196305875807`*^9, {
   3.8432196694249334`*^9, 3.843219680662264*^9}, {3.843219800692047*^9, 
   3.8432199079062457`*^9}, {3.845203910227047*^9, 3.845203982439227*^9}, {
   3.845204048590023*^9, 3.8452041134929857`*^9}, {3.8452041742749343`*^9, 
   3.845204212402562*^9}, {3.845206122317816*^9, 3.845206147320139*^9}, {
   3.845797354983603*^9, 3.8457974188994102`*^9}, {3.845875732136942*^9, 
   3.8458758540502*^9}, {3.845875886897283*^9, 3.845875890422859*^9}, {
   3.8458759513100977`*^9, 3.8458759649754686`*^9}, {3.8458760074320755`*^9, 
   3.8458760115443897`*^9}, {3.8458760713708887`*^9, 3.845876113667575*^9}, {
   3.846750796627903*^9, 3.8467508147294836`*^9}, {3.846750874743484*^9, 
   3.846750945916196*^9}, {3.84675100013155*^9, 3.8467510291610737`*^9}, {
   3.846751061348751*^9, 3.846751079540374*^9}, {3.8467520728942704`*^9, 
   3.846752078352543*^9}, {3.8467522080790014`*^9, 3.846752210501894*^9}, {
   3.846752255291754*^9, 3.8467523479432135`*^9}, {3.8467525671034174`*^9, 
   3.8467526817731147`*^9}, {3.84934496258078*^9, 3.849344968299547*^9}, {
   3.8576175136148105`*^9, 3.857617596279913*^9}, {3.857617642767708*^9, 
   3.857617688224043*^9}, {3.8576177574567614`*^9, 3.857617803264574*^9}, {
   3.8576178353639956`*^9, 3.857617970594263*^9}, {3.8592740105110345`*^9, 
   3.8592740532208734`*^9}, 3.859274282845644*^9, {3.8604048055891037`*^9, 
   3.8604048060619793`*^9}, {3.8604048447721477`*^9, 
   3.8604049378576803`*^9}, {3.8604049693251276`*^9, 
   3.8604049820855875`*^9}, {3.8849447236945095`*^9, 3.88494480065232*^9}, 
   3.8892575334524474`*^9, {3.8892576528394356`*^9, 3.8892576767930346`*^9}, {
   3.889584756801922*^9, 3.889584786246521*^9}, {3.9080908997029448`*^9, 
   3.908090914099575*^9}, {3.9080910275283194`*^9, 3.9080910308921247`*^9}, {
   3.9087926200760217`*^9, 
   3.9087926224338675`*^9}},ExpressionUUID->"5db6b683-a597-4bd6-8f7b-\
8445b5444868"],

Cell[BoxData[
 RowBox[{
  RowBox[{
   OverscriptBox["j", "~"], "[", 
   RowBox[{"p1", ",", "p2"}], "]"}], "\[Equal]", 
  SuperscriptBox["\[ExponentialE]", 
   RowBox[{
    RowBox[{
     RowBox[{"-", 
      FractionBox["1", "8"]}], " ", 
     SuperscriptBox[
      RowBox[{"(", 
       RowBox[{"p1", "-", "p2"}], ")"}], "2"], " ", 
     SuperscriptBox["w0", "2"]}], "-", 
    RowBox[{
     FractionBox["1", "4"], " ", 
     RowBox[{"(", 
      RowBox[{
       SuperscriptBox["p1", "2"], "+", 
       SuperscriptBox["p2", "2"]}], ")"}], " ", 
     SuperscriptBox["\[ScriptL]0", "2"]}]}]]}]], "Output",
 CellChangeTimes->{3.884944797756034*^9, 3.889257534931826*^9, 
  3.8892576779530067`*^9, 3.8895847715161505`*^9, 
  3.9080910059762535`*^9},ExpressionUUID->"6a532c8c-46c5-47dc-807a-\
d4178a9f2251"],

Cell[BoxData[
 InterpretationBox[
  RowBox[{"\<\"\\!\\(\\*OverscriptBox[\\(j\\), \\(~\\)]\\)[p1,p2] =\"\>", 
   "\[InvisibleSpace]", 
   SuperscriptBox["\[ExponentialE]", 
    RowBox[{
     RowBox[{"-", 
      FractionBox["1", "4"]}], " ", 
     RowBox[{"(", 
      RowBox[{
       SuperscriptBox["p1", "2"], "+", 
       SuperscriptBox["p2", "2"]}], ")"}], " ", 
     SuperscriptBox["w0", "2"]}]]}],
  SequenceForm[
  "\!\(\*OverscriptBox[\(j\), \(~\)]\)[p1,p2] =", 
   E^(Rational[-1, 
      4] ($CellContext`p1^2 + $CellContext`p2^2) $CellContext`w0^2)],
  Editable->False]], "Print",
 CellChangeTimes->{3.8892576781594896`*^9, 3.889584772099675*^9, 
  3.908091006168739*^9},ExpressionUUID->"aebaf78d-f35c-424d-be3d-\
f9c4e8ccc328"]
}, Open  ]]
}, Closed]]
}, Open  ]],

Cell[CellGroupData[{

Cell["5. Exit waves: coherent source", "Section",
 CellChangeTimes->{{3.8166069820507374`*^9, 3.8166069846756716`*^9}, {
   3.8174740668322573`*^9, 3.8174740827101135`*^9}, 3.8250787043089485`*^9, 
   3.825564960137077*^9, {3.8370631719301186`*^9, 3.837063198195103*^9}, {
   3.8415756212741013`*^9, 3.8415756232166824`*^9}, 3.8416525951454687`*^9, {
   3.8442287117648125`*^9, 3.844228726041153*^9}, 3.8459613113454647`*^9, 
   3.8459626605634904`*^9, {3.8472701821593075`*^9, 3.8472701861278014`*^9}, {
   3.852796511538427*^9, 3.8527965216945257`*^9}, {3.8565182203921556`*^9, 
   3.856518232811462*^9}, {3.8794772378245916`*^9, 3.879477253661563*^9}, {
   3.879755865049675*^9, 3.8797558690106707`*^9}, {3.8895849263716116`*^9, 
   3.889584928671939*^9}},
 Background->RGBColor[
  0.88, 1, 0.88],ExpressionUUID->"fd9f6ffb-fe68-4954-b86a-aa4eaf7cffec"],

Cell[CellGroupData[{

Cell["definitions", "Subsubsection",
 CellChangeTimes->{{3.8166069820507374`*^9, 3.8166069846756716`*^9}, {
   3.8174740668322573`*^9, 3.8174740827101135`*^9}, 3.8250787043089485`*^9, 
   3.825564960137077*^9, {3.8370631719301186`*^9, 3.837063198195103*^9}, {
   3.8415756212741013`*^9, 3.8415756232166824`*^9}, 3.8416525951454687`*^9, {
   3.8442287117648125`*^9, 3.844228726041153*^9}, 3.8459613113454647`*^9, 
   3.8459626605634904`*^9, {3.8472701821593075`*^9, 3.8472701861278014`*^9}, 
   3.8633323653744354`*^9, {3.863511233431711*^9, 3.863511263168659*^9}, {
   3.8635960603027687`*^9, 3.863596062091681*^9}, {3.8726660494999166`*^9, 
   3.872666050990694*^9}, {3.8788050814283586`*^9, 3.878805083996377*^9}},
 Background->RGBColor[
  0.88, 1, 0.88],ExpressionUUID->"5363d12a-a683-4728-948d-854d331ba370"],

Cell[CellGroupData[{

Cell[BoxData[{
 RowBox[{
  RowBox[{
   RowBox[{"Clear", "[", "\"\<Global`*\>\"", "]"}], ";", 
   RowBox[{"Remove", "[", "\"\<Global`*\>\"", "]"}], ";"}], 
  "\[IndentingNewLine]"}], "\[IndentingNewLine]", 
 RowBox[{
  RowBox[{
   RowBox[{
    RowBox[{"U0", "[", 
     RowBox[{"p_", ",", "q_", ",", "z_"}], "]"}], "=", 
    RowBox[{
     RowBox[{"{", "\[IndentingNewLine]", 
      RowBox[{
       RowBox[{"{", 
        RowBox[{
         RowBox[{"T", "[", 
          RowBox[{"p", ",", "z"}], "]"}], ",", " ", 
         RowBox[{"R", "[", 
          RowBox[{"p", ",", "z"}], "]"}]}], "}"}], ",", "\[IndentingNewLine]", 
       RowBox[{"{", 
        RowBox[{
         RowBox[{"R", "[", 
          RowBox[{"p", ",", "z"}], "]"}], ",", 
         RowBox[{"T", "[", 
          RowBox[{
           RowBox[{"-", "p"}], ",", "z"}], "]"}]}], "}"}]}], "}"}], 
     SuperscriptBox["\[ExponentialE]", 
      RowBox[{"-", 
       FractionBox[
        RowBox[{"\[ImaginaryI]", 
         RowBox[{"(", 
          RowBox[{
           SuperscriptBox["p", "2"], "+", " ", 
           SuperscriptBox["q", "2"]}], ")"}], " ", "z"}], 
        RowBox[{"2", " ", "Kz"}]]}]]}]}], ";"}], 
  RowBox[{"(*", " ", 
   RowBox[{"Eq", ".", " ", 
    RowBox[{"(", 
     RowBox[{"4", "a"}], ")"}]}], " ", "*)"}]}], "\[IndentingNewLine]", 
 RowBox[{
  RowBox[{
   RowBox[{
    RowBox[{"F", "[", 
     RowBox[{"p_", ",", "q_", ",", "z_"}], "]"}], "=", 
    RowBox[{
     RowBox[{"{", "\[IndentingNewLine]", 
      RowBox[{
       RowBox[{"{", 
        RowBox[{
         SuperscriptBox["\[ExponentialE]", 
          RowBox[{
           RowBox[{"+", "\[ImaginaryI]"}], " ", "p", " ", "z", " ", 
           RowBox[{"Tan", "[", "\[CapitalTheta]B", "]"}]}]], ",", "0"}], 
        "}"}], ",", "\[IndentingNewLine]", 
       RowBox[{"{", 
        RowBox[{"0", ",", 
         SuperscriptBox["\[ExponentialE]", 
          RowBox[{
           RowBox[{"-", "\[ImaginaryI]"}], " ", "p", " ", "z", " ", 
           RowBox[{"Tan", "[", "\[CapitalTheta]B", "]"}]}]]}], "}"}]}], "}"}], 
     SuperscriptBox["\[ExponentialE]", 
      RowBox[{"-", 
       FractionBox[
        RowBox[{"\[ImaginaryI]", 
         RowBox[{"(", 
          RowBox[{
           SuperscriptBox["p", "2"], "+", " ", 
           SuperscriptBox["q", "2"]}], ")"}], " ", "z"}], 
        RowBox[{"2", " ", "Kz"}]]}]]}]}], ";"}], 
  RowBox[{"(*", " ", 
   RowBox[{"Eq", ".", " ", 
    RowBox[{"(", 
     RowBox[{"3", "c"}], ")"}]}], " ", "*)"}], "\[IndentingNewLine]", 
  RowBox[{"(*", " ", 
   RowBox[{"transformation", " ", 
    RowBox[{"(", 
     RowBox[{"6", "b"}], ")"}]}], " ", "*)"}]}], "\[IndentingNewLine]", 
 RowBox[{
  RowBox[{
   RowBox[{
    RowBox[{"Mz1", "[", 
     RowBox[{"p_", ",", "p1_", ",", "q_", ",", "q1_", ",", "z_"}], "]"}], "=", 
    RowBox[{
     RowBox[{"{", "\[IndentingNewLine]", 
      RowBox[{
       RowBox[{"{", 
        RowBox[{
         RowBox[{
          SuperscriptBox["\[ExponentialE]", 
           FractionBox[
            RowBox[{"\[ImaginaryI]", "h", 
             RowBox[{"(", 
              RowBox[{"s", "+", 
               RowBox[{"\[Theta]", " ", "z"}]}], ")"}]}], "2"]], " ", 
          RowBox[{"DiracDelta", "[", 
           RowBox[{
            RowBox[{"p1", "-", "p", "-", 
             RowBox[{"\[Rho]", " ", "q"}], "+", 
             RowBox[{"\[Theta]", " ", "Kz"}]}], ",", 
            RowBox[{"q1", "-", "q", "-", 
             FractionBox[
              RowBox[{"h", " ", "\[Rho]"}], "2"], "-", 
             RowBox[{"\[Psi]", " ", "Kz"}]}]}], "]"}]}], ",", "0"}], "}"}], 
       ",", "\[IndentingNewLine]", 
       RowBox[{"{", 
        RowBox[{"0", ",", 
         RowBox[{
          SuperscriptBox["\[ExponentialE]", 
           RowBox[{"-", 
            FractionBox[
             RowBox[{"\[ImaginaryI]", "h", 
              RowBox[{"(", 
               RowBox[{"s", "+", 
                RowBox[{"\[Theta]", " ", "z"}]}], ")"}]}], "2"]}]], " ", 
          RowBox[{"DiracDelta", "[", 
           RowBox[{
            RowBox[{"p1", "-", "p", "-", 
             RowBox[{"\[Rho]", " ", "q"}], "+", 
             RowBox[{"\[Theta]", " ", "Kz"}]}], ",", 
            RowBox[{"q1", "-", "q", "+", 
             FractionBox[
              RowBox[{"h", " ", "\[Rho]"}], "2"], "-", 
             RowBox[{"\[Psi]", " ", "Kz"}]}]}], "]"}]}]}], "}"}]}], 
      "\[IndentingNewLine]", "}"}], 
     SuperscriptBox["\[ExponentialE]", 
      RowBox[{
       RowBox[{"-", "\[ImaginaryI]"}], " ", 
       RowBox[{"(", 
        RowBox[{
         RowBox[{"p", " ", "z", " ", "\[Theta]"}], "-", 
         RowBox[{"q", " ", "z", " ", "\[Psi]"}]}], ")"}]}]]}]}], ";"}], 
  RowBox[{"(*", " ", 
   RowBox[{"Eq", ".", " ", 
    RowBox[{"(", 
     RowBox[{"6", "b"}], ")"}]}], " ", "*)"}], "\[IndentingNewLine]", 
  RowBox[{"(*", " ", 
   RowBox[{"inverse", " ", "of", " ", "the", " ", "transformation", " ", 
    RowBox[{"(", 
     RowBox[{"6", "b"}], ")"}]}], " ", "*)"}]}], "\[IndentingNewLine]", 
 RowBox[{
  RowBox[{
   RowBox[{
    RowBox[{"Mz2", "[", 
     RowBox[{"p_", ",", "p1_", ",", "q_", ",", "q1_", ",", "z_"}], "]"}], "=", 
    RowBox[{
     RowBox[{"Mz1", "[", 
      RowBox[{"p", ",", "p1", ",", "q", ",", "q1", ",", "z"}], "]"}], "/.", 
     RowBox[{"{", 
      RowBox[{
       RowBox[{"s", "->", 
        RowBox[{"-", "s"}]}], ",", 
       RowBox[{"\[Theta]", "->", 
        RowBox[{"-", "\[Theta]"}]}], ",", 
       RowBox[{"\[Rho]", "->", 
        RowBox[{"-", "\[Rho]"}]}], ",", 
       RowBox[{"\[Psi]", "->", 
        RowBox[{"-", "\[Psi]"}]}]}], "}"}]}]}], ";"}], 
  "\[IndentingNewLine]"}], "\[IndentingNewLine]", 
 RowBox[{
  RowBox[{"Po", "=", 
   RowBox[{"{", 
    RowBox[{
     RowBox[{"{", 
      RowBox[{"1", ",", "0"}], "}"}], ",", 
     RowBox[{"{", 
      RowBox[{"0", ",", "0"}], "}"}]}], "}"}]}], ";"}], "\[IndentingNewLine]", 
 RowBox[{
  RowBox[{
   RowBox[{"Ph", "=", 
    RowBox[{"{", 
     RowBox[{
      RowBox[{"{", 
       RowBox[{"0", ",", "0"}], "}"}], ",", 
      RowBox[{"{", 
       RowBox[{"0", ",", "1"}], "}"}]}], "}"}]}], ";"}], 
  "\[IndentingNewLine]"}], "\[IndentingNewLine]", 
 RowBox[{
  RowBox[{
   RowBox[{"arm1", "=", 
    RowBox[{
     RowBox[{"F", "[", 
      RowBox[{"p", ",", "q", ",", "zD"}], "]"}], ".", 
     RowBox[{"Mz2", "[", 
      RowBox[{"p", ",", "p1", ",", "q", ",", "q1", ",", 
       RowBox[{"\[CapitalDelta]z", "+", "tA"}]}], "]"}], ".", 
     RowBox[{"U0", "[", 
      RowBox[{"p1", ",", "q1", ",", "tA"}], "]"}], ".", 
     RowBox[{"Mz1", "[", 
      RowBox[{
      "p1", ",", "p2", ",", "q1", ",", "q2", ",", "\[CapitalDelta]z"}], "]"}],
      ".", "\[IndentingNewLine]", 
     RowBox[{"F", "[", 
      RowBox[{"p2", ",", "q2", ",", "zA1"}], "]"}], ".", "Ph", ".", 
     RowBox[{"U0", "[", 
      RowBox[{"p2", ",", "q2", ",", "tM1"}], "]"}], ".", 
     RowBox[{"F", "[", 
      RowBox[{"p2", ",", "q2", ",", "zM1"}], "]"}], ".", "Po", ".", 
     RowBox[{"U0", "[", 
      RowBox[{"p2", ",", "q2", ",", "tS"}], "]"}], ".", 
     RowBox[{"F", "[", 
      RowBox[{"p2", ",", "q2", ",", "zS"}], "]"}], ".", 
     RowBox[{"{", 
      RowBox[{
       RowBox[{
        OverscriptBox[
         SubscriptBox["\[Psi]", "in"], "~"], "[", 
        RowBox[{"p2", ",", "q2"}], "]"}], ",", "0"}], "}"}]}]}], ";"}], 
  RowBox[{"(*", " ", 
   RowBox[{"Eq", ".", " ", 
    RowBox[{"(", 
     RowBox[{"7", "b"}], ")"}]}], " ", "*)"}], 
  "\[IndentingNewLine]"}], "\[IndentingNewLine]", 
 RowBox[{
  RowBox[{
   RowBox[{"arm2", "=", 
    RowBox[{
     RowBox[{"F", "[", 
      RowBox[{"p", ",", "q", ",", "zD"}], "]"}], ".", 
     RowBox[{"Mz2", "[", 
      RowBox[{"p", ",", "p1", ",", "q", ",", "q1", ",", 
       RowBox[{"\[CapitalDelta]z", "+", "tA"}]}], "]"}], ".", 
     RowBox[{"U0", "[", 
      RowBox[{"p1", ",", "q1", ",", "tA"}], "]"}], ".", 
     RowBox[{"F", "[", 
      RowBox[{"p1", ",", "q1", ",", "zA2"}], "]"}], ".", "Po", ".", 
     RowBox[{"U0", "[", 
      RowBox[{"p1", ",", "q1", ",", "tM2"}], "]"}], ".", 
     RowBox[{"Mz1", "[", 
      RowBox[{"p1", ",", "p2", ",", "q1", ",", "q2", ",", 
       RowBox[{"\[CapitalDelta]z", "-", "tM2", "-", "zA2"}]}], "]"}], ".", 
     "\[IndentingNewLine]", 
     RowBox[{"F", "[", 
      RowBox[{"p2", ",", "q2", ",", "zM2"}], "]"}], ".", "Ph", ".", 
     RowBox[{"U0", "[", 
      RowBox[{"p2", ",", "q2", ",", "tS"}], "]"}], ".", 
     RowBox[{"F", "[", 
      RowBox[{"p2", ",", "q2", ",", "zS"}], "]"}], ".", 
     RowBox[{"{", 
      RowBox[{
       RowBox[{
        OverscriptBox[
         SubscriptBox["\[Psi]", "in"], "~"], "[", 
        RowBox[{"p2", ",", "q2"}], "]"}], ",", "0"}], "}"}]}]}], ";"}], 
  RowBox[{"(*", " ", 
   RowBox[{"Eq", ".", " ", 
    RowBox[{"(", 
     RowBox[{"7", "c"}], ")"}]}], " ", "*)"}], "\[IndentingNewLine]", 
  "\[IndentingNewLine]", 
  RowBox[{"(*", " ", 
   RowBox[{
    RowBox[{
    "the", " ", "factor", " ", "of", " ", "4", " ", "is", " ", "form", " ", 
     RowBox[{"\[Delta]", "[", 
      RowBox[{
       RowBox[{"p1", "-", "p", "-", "\[Rho]q", "+", "\[Theta]Kz"}], ",", 
       RowBox[{"q1", "-", "q", "-", 
        RowBox[{"h\[Rho]", "/", "2"}]}]}], "]"}]}], " ", "=", " ", 
    RowBox[{"2", 
     RowBox[{"\[Delta]", "[", 
      RowBox[{
       RowBox[{
        RowBox[{"2", "q"}], "-", 
        RowBox[{"2", "q1"}], "+", "h\[Rho]"}], ",", 
       RowBox[{
        RowBox[{"-", "p"}], "+", "p1", "+", "Kz\[Theta]", "-", "q\[Rho]"}]}], 
      "]"}]}]}], " ", "*)"}]}], "\[IndentingNewLine]", 
 RowBox[{"arm1o", "=", 
  RowBox[{
   RowBox[{"arm1", "[", 
    RowBox[{"[", "1", "]"}], "]"}], "/", "4"}]}], "\[IndentingNewLine]", 
 RowBox[{"arm1h", "=", 
  RowBox[{
   RowBox[{"arm1", "[", 
    RowBox[{"[", "2", "]"}], "]"}], "/", "4"}]}], "\[IndentingNewLine]", 
 RowBox[{"arm2o", "=", 
  RowBox[{
   RowBox[{"arm2", "[", 
    RowBox[{"[", "1", "]"}], "]"}], "/", "4"}]}], "\[IndentingNewLine]", 
 RowBox[{"arm2h", "=", 
  RowBox[{
   RowBox[{"arm2", "[", 
    RowBox[{"[", "2", "]"}], "]"}], "/", "4"}]}]}], "Input",
 CellChangeTimes->{{3.8468207617787995`*^9, 3.8468208176780186`*^9}, {
   3.846820849174878*^9, 3.846820864733391*^9}, {3.8468209173244*^9, 
   3.846820942704111*^9}, {3.846821050437772*^9, 3.846821074618605*^9}, {
   3.8468211048596034`*^9, 3.8468211978217077`*^9}, {3.846821280760149*^9, 
   3.846821360006033*^9}, {3.8468214403086147`*^9, 3.846821466274893*^9}, {
   3.8468215033596935`*^9, 3.84682150498746*^9}, {3.8468215541588907`*^9, 
   3.8468216186613293`*^9}, {3.8468217083092184`*^9, 
   3.8468217538742037`*^9}, {3.846822243641891*^9, 3.846822247322579*^9}, {
   3.846822314903368*^9, 3.8468223389382515`*^9}, 3.8468245289453015`*^9, {
   3.8468304208452387`*^9, 3.8468304219356527`*^9}, {3.8468308903167315`*^9, 
   3.846830900436088*^9}, {3.8468313710073705`*^9, 3.8468314281466637`*^9}, 
   3.8469249807921705`*^9, {3.8477097887431216`*^9, 3.847709858272173*^9}, {
   3.8495305793260965`*^9, 3.849530617540827*^9}, {3.8495306496476665`*^9, 
   3.84953073011539*^9}, 3.8495308980607767`*^9, {3.849530944351895*^9, 
   3.849530974225534*^9}, 3.849531004788165*^9, {3.849531082079577*^9, 
   3.849531082309144*^9}, {3.8495314141469097`*^9, 3.849531471450448*^9}, {
   3.84953151022866*^9, 3.84953154419722*^9}, {3.8495316045842323`*^9, 
   3.84953161641928*^9}, {3.849531668409937*^9, 3.849531668930874*^9}, {
   3.8495318684055233`*^9, 3.849531868770629*^9}, {3.849532241312422*^9, 
   3.849532242175584*^9}, {3.8495323766190205`*^9, 3.849532397708663*^9}, {
   3.8495324353743567`*^9, 3.8495324581954665`*^9}, {3.84953259571775*^9, 
   3.849532626591591*^9}, {3.8495328851481023`*^9, 3.8495330413232727`*^9}, 
   3.8495332120022464`*^9, {3.849538292646745*^9, 3.849538294010021*^9}, {
   3.8495841454742503`*^9, 3.849584186529112*^9}, {3.84960358077148*^9, 
   3.8496036116713095`*^9}, {3.8496037608434734`*^9, 
   3.8496037895974293`*^9}, {3.850207267023901*^9, 3.8502072709923134`*^9}, {
   3.850207308107933*^9, 3.8502073748042016`*^9}, {3.850212962154451*^9, 
   3.8502129701924577`*^9}, {3.8502130296254435`*^9, 3.850213087621616*^9}, {
   3.850213119693307*^9, 3.850213122126484*^9}, {3.8502132115187225`*^9, 
   3.8502132308574696`*^9}, {3.8502137068909225`*^9, 
   3.8502137389624624`*^9}, {3.8502941696768026`*^9, 3.8502941748910446`*^9}, 
   3.850294615689891*^9, {3.8502999804889517`*^9, 3.8503000004102335`*^9}, 
   3.850309516765641*^9, 3.8503095609474173`*^9, {3.8504786843980064`*^9, 
   3.850478706355496*^9}, {3.8504787365528617`*^9, 3.8504787647672415`*^9}, {
   3.8504788153030434`*^9, 3.850478873212368*^9}, {3.850478924531185*^9, 
   3.8504789355686903`*^9}, 3.8506382553450327`*^9, {3.8506382858260946`*^9, 
   3.85063830875976*^9}, {3.850638349010795*^9, 3.8506383899025445`*^9}, {
   3.8508982840577126`*^9, 3.850898348303316*^9}, {3.8508994194759665`*^9, 
   3.8508994612465124`*^9}, {3.8508994925397186`*^9, 3.850899510227543*^9}, 
   3.8508995524376802`*^9, 3.8508996116503*^9, {3.8508998163795967`*^9, 
   3.85089981928792*^9}, 3.850900092023994*^9, 3.8509001384768505`*^9, {
   3.8509004842432537`*^9, 3.850900488963234*^9}, {3.8509005761470957`*^9, 
   3.8509006165046215`*^9}, {3.851490299857855*^9, 3.8514903351155796`*^9}, {
   3.85149036613695*^9, 3.8514903840852475`*^9}, {3.8514905916995354`*^9, 
   3.8514905994229784`*^9}, {3.851490777322529*^9, 3.8514907915576663`*^9}, {
   3.851588828011853*^9, 3.851588847139186*^9}, {3.851588901106498*^9, 
   3.851588923367817*^9}, {3.851589357088114*^9, 3.85158937511388*^9}, {
   3.8515900265583277`*^9, 3.8515900392533746`*^9}, {3.8515900717968597`*^9, 
   3.8515900949882975`*^9}, {3.851766119288553*^9, 3.851766128727707*^9}, {
   3.8517851715052557`*^9, 3.851785172077419*^9}, {3.851785239635666*^9, 
   3.8517852716349907`*^9}, {3.8517853208177137`*^9, 3.851785350043707*^9}, {
   3.8517854319336953`*^9, 3.8517854587569475`*^9}, {3.8517860247283545`*^9, 
   3.851786027170332*^9}, {3.851847967659701*^9, 3.851847970483865*^9}, 
   3.851850321063333*^9, {3.851851171201889*^9, 3.8518512375369186`*^9}, {
   3.8518512832998247`*^9, 3.8518513640936384`*^9}, {3.8518528942135468`*^9, 
   3.851852920256942*^9}, {3.8518581105233936`*^9, 3.8518581132038026`*^9}, {
   3.852087946202081*^9, 3.8520879468267155`*^9}, 3.8521045934613533`*^9, {
   3.852116564184184*^9, 3.8521165680292397`*^9}, {3.8522787264209456`*^9, 
   3.85227875428467*^9}, {3.852278810107359*^9, 3.8522788139871855`*^9}, {
   3.8522788836233063`*^9, 3.8522789724751167`*^9}, {3.8522803136429367`*^9, 
   3.852280314369999*^9}, {3.8538346214339094`*^9, 3.853834638310381*^9}, {
   3.853834835509967*^9, 3.8538348427704706`*^9}, {3.8538373507947464`*^9, 
   3.8538373524598413`*^9}, {3.8538373866699376`*^9, 3.853837412315953*^9}, 
   3.853837733008316*^9, {3.8538377631629086`*^9, 3.8538377631720705`*^9}, {
   3.85383789230435*^9, 3.8538379173259387`*^9}, {3.8538380177918763`*^9, 
   3.85383805677523*^9}, {3.853838133505517*^9, 3.853838133820938*^9}, {
   3.8541668488479633`*^9, 3.854166851418186*^9}, {3.856086519056966*^9, 
   3.856086557613306*^9}, {3.856411930094754*^9, 3.856411984191615*^9}, 
   3.856412613819271*^9, {3.857382033957076*^9, 3.8573820355126705`*^9}, {
   3.8573820662534413`*^9, 3.857382091500365*^9}, {3.857383936485674*^9, 
   3.857383940423415*^9}, {3.879477266045867*^9, 3.8794772667079306`*^9}, {
   3.8794773272812157`*^9, 3.879477348732603*^9}, {3.879477384373824*^9, 
   3.8794773983390894`*^9}, {3.8794774880637565`*^9, 
   3.8794774909267335`*^9}, {3.8794777119836493`*^9, 3.879477749666334*^9}, {
   3.8794779241924973`*^9, 3.879477948514656*^9}, {3.8794780377944007`*^9, 
   3.8794780395501876`*^9}, {3.879478101333245*^9, 3.8794781129342895`*^9}, {
   3.879478163218974*^9, 3.8794781885238185`*^9}, {3.8794788304621763`*^9, 
   3.8794788557256393`*^9}, {3.8794788914966326`*^9, 3.879478943988256*^9}, {
   3.879596275758629*^9, 3.8795962996137943`*^9}, {3.8795975887981834`*^9, 
   3.8795975942924285`*^9}, 3.87966726353663*^9, {3.8845981499398985`*^9, 
   3.884598200771104*^9}, {3.884598277769205*^9, 3.884598297847729*^9}, {
   3.8845983387271347`*^9, 3.88459835015624*^9}, {3.884766995393937*^9, 
   3.8847670101266966`*^9}, {3.8849475070566015`*^9, 3.884947513337315*^9}, {
   3.8895849627785273`*^9, 3.8895849964836054`*^9}, {3.9087920405633054`*^9, 
   3.9087920675964336`*^9}, {3.9087926617641993`*^9, 
   3.9087927077390184`*^9}, {3.908793577094144*^9, 3.908793580488388*^9}},
 FontFamily->"Consolas",
 FontWeight->"Bold",ExpressionUUID->"cb509942-f4b1-4637-8cdb-b7526682c5de"],

Cell[BoxData[
 RowBox[{
  SuperscriptBox["\[ExponentialE]", 
   RowBox[{
    RowBox[{"-", 
     FractionBox[
      RowBox[{"\[ImaginaryI]", " ", 
       RowBox[{"(", 
        RowBox[{
         SuperscriptBox["p1", "2"], "+", 
         SuperscriptBox["q1", "2"]}], ")"}], " ", "tA"}], 
      RowBox[{"2", " ", "Kz"}]]}], "-", 
    FractionBox[
     RowBox[{"\[ImaginaryI]", " ", 
      RowBox[{"(", 
       RowBox[{
        SuperscriptBox["p2", "2"], "+", 
        SuperscriptBox["q2", "2"]}], ")"}], " ", "tM1"}], 
     RowBox[{"2", " ", "Kz"}]], "-", 
    FractionBox[
     RowBox[{"\[ImaginaryI]", " ", 
      RowBox[{"(", 
       RowBox[{
        SuperscriptBox["p2", "2"], "+", 
        SuperscriptBox["q2", "2"]}], ")"}], " ", "tS"}], 
     RowBox[{"2", " ", "Kz"}]], "-", 
    FractionBox[
     RowBox[{"\[ImaginaryI]", " ", 
      RowBox[{"(", 
       RowBox[{
        SuperscriptBox["p2", "2"], "+", 
        SuperscriptBox["q2", "2"]}], ")"}], " ", "zA1"}], 
     RowBox[{"2", " ", "Kz"}]], "-", 
    FractionBox[
     RowBox[{"\[ImaginaryI]", " ", 
      RowBox[{"(", 
       RowBox[{
        SuperscriptBox["p", "2"], "+", 
        SuperscriptBox["q", "2"]}], ")"}], " ", "zD"}], 
     RowBox[{"2", " ", "Kz"}]], "-", 
    FractionBox[
     RowBox[{"\[ImaginaryI]", " ", 
      RowBox[{"(", 
       RowBox[{
        SuperscriptBox["p2", "2"], "+", 
        SuperscriptBox["q2", "2"]}], ")"}], " ", "zM1"}], 
     RowBox[{"2", " ", "Kz"}]], "-", 
    FractionBox[
     RowBox[{"\[ImaginaryI]", " ", 
      RowBox[{"(", 
       RowBox[{
        SuperscriptBox["p2", "2"], "+", 
        SuperscriptBox["q2", "2"]}], ")"}], " ", "zS"}], 
     RowBox[{"2", " ", "Kz"}]], "-", 
    RowBox[{
     FractionBox["1", "2"], " ", "\[ImaginaryI]", " ", "h", " ", 
     RowBox[{"(", 
      RowBox[{"s", "+", 
       RowBox[{"\[CapitalDelta]z", " ", "\[Theta]"}]}], ")"}]}], "+", 
    RowBox[{
     FractionBox["1", "2"], " ", "\[ImaginaryI]", " ", "h", " ", 
     RowBox[{"(", 
      RowBox[{
       RowBox[{"-", "s"}], "-", 
       RowBox[{
        RowBox[{"(", 
         RowBox[{"tA", "+", "\[CapitalDelta]z"}], ")"}], " ", "\[Theta]"}]}], 
      ")"}]}], "-", 
    RowBox[{"\[ImaginaryI]", " ", 
     RowBox[{"(", 
      RowBox[{
       RowBox[{"p1", " ", "\[CapitalDelta]z", " ", "\[Theta]"}], "-", 
       RowBox[{"q1", " ", "\[CapitalDelta]z", " ", "\[Psi]"}]}], ")"}]}], "-", 
    RowBox[{"\[ImaginaryI]", " ", 
     RowBox[{"(", 
      RowBox[{
       RowBox[{
        RowBox[{"-", "p"}], " ", 
        RowBox[{"(", 
         RowBox[{"tA", "+", "\[CapitalDelta]z"}], ")"}], " ", "\[Theta]"}], 
       "+", 
       RowBox[{"q", " ", 
        RowBox[{"(", 
         RowBox[{"tA", "+", "\[CapitalDelta]z"}], ")"}], " ", "\[Psi]"}]}], 
      ")"}]}], "-", 
    RowBox[{"\[ImaginaryI]", " ", "p2", " ", "zA1", " ", 
     RowBox[{"Tan", "[", "\[CapitalTheta]B", "]"}]}], "+", 
    RowBox[{"\[ImaginaryI]", " ", "p", " ", "zD", " ", 
     RowBox[{"Tan", "[", "\[CapitalTheta]B", "]"}]}], "+", 
    RowBox[{"\[ImaginaryI]", " ", "p2", " ", "zM1", " ", 
     RowBox[{"Tan", "[", "\[CapitalTheta]B", "]"}]}], "+", 
    RowBox[{"\[ImaginaryI]", " ", "p2", " ", "zS", " ", 
     RowBox[{"Tan", "[", "\[CapitalTheta]B", "]"}]}]}]], " ", 
  RowBox[{"DiracDelta", "[", 
   RowBox[{
    RowBox[{
     RowBox[{"-", "p"}], "+", "p1", "-", 
     RowBox[{"Kz", " ", "\[Theta]"}], "+", 
     RowBox[{"q", " ", "\[Rho]"}]}], ",", 
    RowBox[{
     RowBox[{
      RowBox[{"-", "2"}], " ", "q"}], "+", 
     RowBox[{"2", " ", "q1"}], "+", 
     RowBox[{"h", " ", "\[Rho]"}], "+", 
     RowBox[{"2", " ", "Kz", " ", "\[Psi]"}]}]}], "]"}], " ", 
  RowBox[{"DiracDelta", "[", 
   RowBox[{
    RowBox[{
     RowBox[{"-", "p1"}], "+", "p2", "+", 
     RowBox[{"Kz", " ", "\[Theta]"}], "-", 
     RowBox[{"q1", " ", "\[Rho]"}]}], ",", 
    RowBox[{
     RowBox[{
      RowBox[{"-", "2"}], " ", "q1"}], "+", 
     RowBox[{"2", " ", "q2"}], "+", 
     RowBox[{"h", " ", "\[Rho]"}], "-", 
     RowBox[{"2", " ", "Kz", " ", "\[Psi]"}]}]}], "]"}], " ", 
  RowBox[{"R", "[", 
   RowBox[{"p1", ",", "tA"}], "]"}], " ", 
  RowBox[{"R", "[", 
   RowBox[{"p2", ",", "tM1"}], "]"}], " ", 
  RowBox[{"T", "[", 
   RowBox[{"p2", ",", "tS"}], "]"}], " ", 
  RowBox[{
   OverscriptBox[
    SubscriptBox["\[Psi]", "in"], "~"], "[", 
   RowBox[{"p2", ",", "q2"}], "]"}]}]], "Output",
 CellChangeTimes->{3.8538381574200897`*^9, 3.8541668520780587`*^9, 
  3.856086470792386*^9, 3.856086570400749*^9, 3.856344085514429*^9, 
  3.856411905497552*^9, 3.856412645096649*^9, 3.8572203358971205`*^9, 
  3.8573839424968863`*^9, 3.8573868540235662`*^9, 3.857457185397555*^9, 
  3.87947879392247*^9, 3.8794789554908495`*^9, 3.879597093097374*^9, 
  3.8795975953764873`*^9, 3.879657105507433*^9, 3.8796672749368668`*^9, 
  3.8796804823835506`*^9, 
  3.8849475281456685`*^9},ExpressionUUID->"447d7e3e-35f4-48d1-9e0c-\
b4e58a566cc8"],

Cell[BoxData[
 RowBox[{
  SuperscriptBox["\[ExponentialE]", 
   RowBox[{
    RowBox[{"-", 
     FractionBox[
      RowBox[{"\[ImaginaryI]", " ", 
       RowBox[{"(", 
        RowBox[{
         SuperscriptBox["p1", "2"], "+", 
         SuperscriptBox["q1", "2"]}], ")"}], " ", "tA"}], 
      RowBox[{"2", " ", "Kz"}]]}], "-", 
    FractionBox[
     RowBox[{"\[ImaginaryI]", " ", 
      RowBox[{"(", 
       RowBox[{
        SuperscriptBox["p2", "2"], "+", 
        SuperscriptBox["q2", "2"]}], ")"}], " ", "tM1"}], 
     RowBox[{"2", " ", "Kz"}]], "-", 
    FractionBox[
     RowBox[{"\[ImaginaryI]", " ", 
      RowBox[{"(", 
       RowBox[{
        SuperscriptBox["p2", "2"], "+", 
        SuperscriptBox["q2", "2"]}], ")"}], " ", "tS"}], 
     RowBox[{"2", " ", "Kz"}]], "-", 
    FractionBox[
     RowBox[{"\[ImaginaryI]", " ", 
      RowBox[{"(", 
       RowBox[{
        SuperscriptBox["p2", "2"], "+", 
        SuperscriptBox["q2", "2"]}], ")"}], " ", "zA1"}], 
     RowBox[{"2", " ", "Kz"}]], "-", 
    FractionBox[
     RowBox[{"\[ImaginaryI]", " ", 
      RowBox[{"(", 
       RowBox[{
        SuperscriptBox["p", "2"], "+", 
        SuperscriptBox["q", "2"]}], ")"}], " ", "zD"}], 
     RowBox[{"2", " ", "Kz"}]], "-", 
    FractionBox[
     RowBox[{"\[ImaginaryI]", " ", 
      RowBox[{"(", 
       RowBox[{
        SuperscriptBox["p2", "2"], "+", 
        SuperscriptBox["q2", "2"]}], ")"}], " ", "zM1"}], 
     RowBox[{"2", " ", "Kz"}]], "-", 
    FractionBox[
     RowBox[{"\[ImaginaryI]", " ", 
      RowBox[{"(", 
       RowBox[{
        SuperscriptBox["p2", "2"], "+", 
        SuperscriptBox["q2", "2"]}], ")"}], " ", "zS"}], 
     RowBox[{"2", " ", "Kz"}]], "-", 
    RowBox[{
     FractionBox["1", "2"], " ", "\[ImaginaryI]", " ", "h", " ", 
     RowBox[{"(", 
      RowBox[{"s", "+", 
       RowBox[{"\[CapitalDelta]z", " ", "\[Theta]"}]}], ")"}]}], "-", 
    RowBox[{
     FractionBox["1", "2"], " ", "\[ImaginaryI]", " ", "h", " ", 
     RowBox[{"(", 
      RowBox[{
       RowBox[{"-", "s"}], "-", 
       RowBox[{
        RowBox[{"(", 
         RowBox[{"tA", "+", "\[CapitalDelta]z"}], ")"}], " ", "\[Theta]"}]}], 
      ")"}]}], "-", 
    RowBox[{"\[ImaginaryI]", " ", 
     RowBox[{"(", 
      RowBox[{
       RowBox[{"p1", " ", "\[CapitalDelta]z", " ", "\[Theta]"}], "-", 
       RowBox[{"q1", " ", "\[CapitalDelta]z", " ", "\[Psi]"}]}], ")"}]}], "-", 
    RowBox[{"\[ImaginaryI]", " ", 
     RowBox[{"(", 
      RowBox[{
       RowBox[{
        RowBox[{"-", "p"}], " ", 
        RowBox[{"(", 
         RowBox[{"tA", "+", "\[CapitalDelta]z"}], ")"}], " ", "\[Theta]"}], 
       "+", 
       RowBox[{"q", " ", 
        RowBox[{"(", 
         RowBox[{"tA", "+", "\[CapitalDelta]z"}], ")"}], " ", "\[Psi]"}]}], 
      ")"}]}], "-", 
    RowBox[{"\[ImaginaryI]", " ", "p2", " ", "zA1", " ", 
     RowBox[{"Tan", "[", "\[CapitalTheta]B", "]"}]}], "-", 
    RowBox[{"\[ImaginaryI]", " ", "p", " ", "zD", " ", 
     RowBox[{"Tan", "[", "\[CapitalTheta]B", "]"}]}], "+", 
    RowBox[{"\[ImaginaryI]", " ", "p2", " ", "zM1", " ", 
     RowBox[{"Tan", "[", "\[CapitalTheta]B", "]"}]}], "+", 
    RowBox[{"\[ImaginaryI]", " ", "p2", " ", "zS", " ", 
     RowBox[{"Tan", "[", "\[CapitalTheta]B", "]"}]}]}]], " ", 
  RowBox[{"DiracDelta", "[", 
   RowBox[{
    RowBox[{
     RowBox[{"-", "p"}], "+", "p1", "-", 
     RowBox[{"Kz", " ", "\[Theta]"}], "+", 
     RowBox[{"q", " ", "\[Rho]"}]}], ",", 
    RowBox[{
     RowBox[{"2", " ", "q"}], "-", 
     RowBox[{"2", " ", "q1"}], "+", 
     RowBox[{"h", " ", "\[Rho]"}], "-", 
     RowBox[{"2", " ", "Kz", " ", "\[Psi]"}]}]}], "]"}], " ", 
  RowBox[{"DiracDelta", "[", 
   RowBox[{
    RowBox[{
     RowBox[{"-", "p1"}], "+", "p2", "+", 
     RowBox[{"Kz", " ", "\[Theta]"}], "-", 
     RowBox[{"q1", " ", "\[Rho]"}]}], ",", 
    RowBox[{
     RowBox[{
      RowBox[{"-", "2"}], " ", "q1"}], "+", 
     RowBox[{"2", " ", "q2"}], "+", 
     RowBox[{"h", " ", "\[Rho]"}], "-", 
     RowBox[{"2", " ", "Kz", " ", "\[Psi]"}]}]}], "]"}], " ", 
  RowBox[{"R", "[", 
   RowBox[{"p2", ",", "tM1"}], "]"}], " ", 
  RowBox[{"T", "[", 
   RowBox[{
    RowBox[{"-", "p1"}], ",", "tA"}], "]"}], " ", 
  RowBox[{"T", "[", 
   RowBox[{"p2", ",", "tS"}], "]"}], " ", 
  RowBox[{
   OverscriptBox[
    SubscriptBox["\[Psi]", "in"], "~"], "[", 
   RowBox[{"p2", ",", "q2"}], "]"}]}]], "Output",
 CellChangeTimes->{3.8538381574200897`*^9, 3.8541668520780587`*^9, 
  3.856086470792386*^9, 3.856086570400749*^9, 3.856344085514429*^9, 
  3.856411905497552*^9, 3.856412645096649*^9, 3.8572203358971205`*^9, 
  3.8573839424968863`*^9, 3.8573868540235662`*^9, 3.857457185397555*^9, 
  3.87947879392247*^9, 3.8794789554908495`*^9, 3.879597093097374*^9, 
  3.8795975953764873`*^9, 3.879657105507433*^9, 3.8796672749368668`*^9, 
  3.8796804823835506`*^9, 
  3.8849475281720357`*^9},ExpressionUUID->"98b16512-c722-4014-92c1-\
8c089c3a57a7"],

Cell[BoxData[
 RowBox[{
  SuperscriptBox["\[ExponentialE]", 
   RowBox[{
    RowBox[{"-", 
     FractionBox[
      RowBox[{"\[ImaginaryI]", " ", 
       RowBox[{"(", 
        RowBox[{
         SuperscriptBox["p1", "2"], "+", 
         SuperscriptBox["q1", "2"]}], ")"}], " ", "tA"}], 
      RowBox[{"2", " ", "Kz"}]]}], "-", 
    FractionBox[
     RowBox[{"\[ImaginaryI]", " ", 
      RowBox[{"(", 
       RowBox[{
        SuperscriptBox["p1", "2"], "+", 
        SuperscriptBox["q1", "2"]}], ")"}], " ", "tM2"}], 
     RowBox[{"2", " ", "Kz"}]], "-", 
    FractionBox[
     RowBox[{"\[ImaginaryI]", " ", 
      RowBox[{"(", 
       RowBox[{
        SuperscriptBox["p2", "2"], "+", 
        SuperscriptBox["q2", "2"]}], ")"}], " ", "tS"}], 
     RowBox[{"2", " ", "Kz"}]], "-", 
    FractionBox[
     RowBox[{"\[ImaginaryI]", " ", 
      RowBox[{"(", 
       RowBox[{
        SuperscriptBox["p1", "2"], "+", 
        SuperscriptBox["q1", "2"]}], ")"}], " ", "zA2"}], 
     RowBox[{"2", " ", "Kz"}]], "-", 
    FractionBox[
     RowBox[{"\[ImaginaryI]", " ", 
      RowBox[{"(", 
       RowBox[{
        SuperscriptBox["p", "2"], "+", 
        SuperscriptBox["q", "2"]}], ")"}], " ", "zD"}], 
     RowBox[{"2", " ", "Kz"}]], "-", 
    FractionBox[
     RowBox[{"\[ImaginaryI]", " ", 
      RowBox[{"(", 
       RowBox[{
        SuperscriptBox["p2", "2"], "+", 
        SuperscriptBox["q2", "2"]}], ")"}], " ", "zM2"}], 
     RowBox[{"2", " ", "Kz"}]], "-", 
    FractionBox[
     RowBox[{"\[ImaginaryI]", " ", 
      RowBox[{"(", 
       RowBox[{
        SuperscriptBox["p2", "2"], "+", 
        SuperscriptBox["q2", "2"]}], ")"}], " ", "zS"}], 
     RowBox[{"2", " ", "Kz"}]], "+", 
    RowBox[{
     FractionBox["1", "2"], " ", "\[ImaginaryI]", " ", "h", " ", 
     RowBox[{"(", 
      RowBox[{
       RowBox[{"-", "s"}], "-", 
       RowBox[{
        RowBox[{"(", 
         RowBox[{"tA", "+", "\[CapitalDelta]z"}], ")"}], " ", "\[Theta]"}]}], 
      ")"}]}], "-", 
    RowBox[{
     FractionBox["1", "2"], " ", "\[ImaginaryI]", " ", "h", " ", 
     RowBox[{"(", 
      RowBox[{"s", "+", 
       RowBox[{
        RowBox[{"(", 
         RowBox[{
          RowBox[{"-", "tM2"}], "-", "zA2", "+", "\[CapitalDelta]z"}], ")"}], 
        " ", "\[Theta]"}]}], ")"}]}], "-", 
    RowBox[{"\[ImaginaryI]", " ", 
     RowBox[{"(", 
      RowBox[{
       RowBox[{
        RowBox[{"-", "p"}], " ", 
        RowBox[{"(", 
         RowBox[{"tA", "+", "\[CapitalDelta]z"}], ")"}], " ", "\[Theta]"}], 
       "+", 
       RowBox[{"q", " ", 
        RowBox[{"(", 
         RowBox[{"tA", "+", "\[CapitalDelta]z"}], ")"}], " ", "\[Psi]"}]}], 
      ")"}]}], "-", 
    RowBox[{"\[ImaginaryI]", " ", 
     RowBox[{"(", 
      RowBox[{
       RowBox[{"p1", " ", 
        RowBox[{"(", 
         RowBox[{
          RowBox[{"-", "tM2"}], "-", "zA2", "+", "\[CapitalDelta]z"}], ")"}], 
        " ", "\[Theta]"}], "-", 
       RowBox[{"q1", " ", 
        RowBox[{"(", 
         RowBox[{
          RowBox[{"-", "tM2"}], "-", "zA2", "+", "\[CapitalDelta]z"}], ")"}], 
        " ", "\[Psi]"}]}], ")"}]}], "+", 
    RowBox[{"\[ImaginaryI]", " ", "p1", " ", "zA2", " ", 
     RowBox[{"Tan", "[", "\[CapitalTheta]B", "]"}]}], "+", 
    RowBox[{"\[ImaginaryI]", " ", "p", " ", "zD", " ", 
     RowBox[{"Tan", "[", "\[CapitalTheta]B", "]"}]}], "-", 
    RowBox[{"\[ImaginaryI]", " ", "p2", " ", "zM2", " ", 
     RowBox[{"Tan", "[", "\[CapitalTheta]B", "]"}]}], "+", 
    RowBox[{"\[ImaginaryI]", " ", "p2", " ", "zS", " ", 
     RowBox[{"Tan", "[", "\[CapitalTheta]B", "]"}]}]}]], " ", 
  RowBox[{"DiracDelta", "[", 
   RowBox[{
    RowBox[{
     RowBox[{"-", "p"}], "+", "p1", "-", 
     RowBox[{"Kz", " ", "\[Theta]"}], "+", 
     RowBox[{"q", " ", "\[Rho]"}]}], ",", 
    RowBox[{
     RowBox[{
      RowBox[{"-", "2"}], " ", "q"}], "+", 
     RowBox[{"2", " ", "q1"}], "+", 
     RowBox[{"h", " ", "\[Rho]"}], "+", 
     RowBox[{"2", " ", "Kz", " ", "\[Psi]"}]}]}], "]"}], " ", 
  RowBox[{"DiracDelta", "[", 
   RowBox[{
    RowBox[{
     RowBox[{"-", "p1"}], "+", "p2", "+", 
     RowBox[{"Kz", " ", "\[Theta]"}], "-", 
     RowBox[{"q1", " ", "\[Rho]"}]}], ",", 
    RowBox[{
     RowBox[{
      RowBox[{"-", "2"}], " ", "q1"}], "+", 
     RowBox[{"2", " ", "q2"}], "+", 
     RowBox[{"h", " ", "\[Rho]"}], "-", 
     RowBox[{"2", " ", "Kz", " ", "\[Psi]"}]}]}], "]"}], " ", 
  RowBox[{"R", "[", 
   RowBox[{"p1", ",", "tM2"}], "]"}], " ", 
  RowBox[{"R", "[", 
   RowBox[{"p2", ",", "tS"}], "]"}], " ", 
  RowBox[{"T", "[", 
   RowBox[{"p1", ",", "tA"}], "]"}], " ", 
  RowBox[{
   OverscriptBox[
    SubscriptBox["\[Psi]", "in"], "~"], "[", 
   RowBox[{"p2", ",", "q2"}], "]"}]}]], "Output",
 CellChangeTimes->{3.8538381574200897`*^9, 3.8541668520780587`*^9, 
  3.856086470792386*^9, 3.856086570400749*^9, 3.856344085514429*^9, 
  3.856411905497552*^9, 3.856412645096649*^9, 3.8572203358971205`*^9, 
  3.8573839424968863`*^9, 3.8573868540235662`*^9, 3.857457185397555*^9, 
  3.87947879392247*^9, 3.8794789554908495`*^9, 3.879597093097374*^9, 
  3.8795975953764873`*^9, 3.879657105507433*^9, 3.8796672749368668`*^9, 
  3.8796804823835506`*^9, 
  3.884947528184039*^9},ExpressionUUID->"ab982768-7e75-48bf-ad3f-\
50e49168e8a4"],

Cell[BoxData[
 RowBox[{
  SuperscriptBox["\[ExponentialE]", 
   RowBox[{
    RowBox[{"-", 
     FractionBox[
      RowBox[{"\[ImaginaryI]", " ", 
       RowBox[{"(", 
        RowBox[{
         SuperscriptBox["p1", "2"], "+", 
         SuperscriptBox["q1", "2"]}], ")"}], " ", "tA"}], 
      RowBox[{"2", " ", "Kz"}]]}], "-", 
    FractionBox[
     RowBox[{"\[ImaginaryI]", " ", 
      RowBox[{"(", 
       RowBox[{
        SuperscriptBox["p1", "2"], "+", 
        SuperscriptBox["q1", "2"]}], ")"}], " ", "tM2"}], 
     RowBox[{"2", " ", "Kz"}]], "-", 
    FractionBox[
     RowBox[{"\[ImaginaryI]", " ", 
      RowBox[{"(", 
       RowBox[{
        SuperscriptBox["p2", "2"], "+", 
        SuperscriptBox["q2", "2"]}], ")"}], " ", "tS"}], 
     RowBox[{"2", " ", "Kz"}]], "-", 
    FractionBox[
     RowBox[{"\[ImaginaryI]", " ", 
      RowBox[{"(", 
       RowBox[{
        SuperscriptBox["p1", "2"], "+", 
        SuperscriptBox["q1", "2"]}], ")"}], " ", "zA2"}], 
     RowBox[{"2", " ", "Kz"}]], "-", 
    FractionBox[
     RowBox[{"\[ImaginaryI]", " ", 
      RowBox[{"(", 
       RowBox[{
        SuperscriptBox["p", "2"], "+", 
        SuperscriptBox["q", "2"]}], ")"}], " ", "zD"}], 
     RowBox[{"2", " ", "Kz"}]], "-", 
    FractionBox[
     RowBox[{"\[ImaginaryI]", " ", 
      RowBox[{"(", 
       RowBox[{
        SuperscriptBox["p2", "2"], "+", 
        SuperscriptBox["q2", "2"]}], ")"}], " ", "zM2"}], 
     RowBox[{"2", " ", "Kz"}]], "-", 
    FractionBox[
     RowBox[{"\[ImaginaryI]", " ", 
      RowBox[{"(", 
       RowBox[{
        SuperscriptBox["p2", "2"], "+", 
        SuperscriptBox["q2", "2"]}], ")"}], " ", "zS"}], 
     RowBox[{"2", " ", "Kz"}]], "-", 
    RowBox[{
     FractionBox["1", "2"], " ", "\[ImaginaryI]", " ", "h", " ", 
     RowBox[{"(", 
      RowBox[{
       RowBox[{"-", "s"}], "-", 
       RowBox[{
        RowBox[{"(", 
         RowBox[{"tA", "+", "\[CapitalDelta]z"}], ")"}], " ", "\[Theta]"}]}], 
      ")"}]}], "-", 
    RowBox[{
     FractionBox["1", "2"], " ", "\[ImaginaryI]", " ", "h", " ", 
     RowBox[{"(", 
      RowBox[{"s", "+", 
       RowBox[{
        RowBox[{"(", 
         RowBox[{
          RowBox[{"-", "tM2"}], "-", "zA2", "+", "\[CapitalDelta]z"}], ")"}], 
        " ", "\[Theta]"}]}], ")"}]}], "-", 
    RowBox[{"\[ImaginaryI]", " ", 
     RowBox[{"(", 
      RowBox[{
       RowBox[{
        RowBox[{"-", "p"}], " ", 
        RowBox[{"(", 
         RowBox[{"tA", "+", "\[CapitalDelta]z"}], ")"}], " ", "\[Theta]"}], 
       "+", 
       RowBox[{"q", " ", 
        RowBox[{"(", 
         RowBox[{"tA", "+", "\[CapitalDelta]z"}], ")"}], " ", "\[Psi]"}]}], 
      ")"}]}], "-", 
    RowBox[{"\[ImaginaryI]", " ", 
     RowBox[{"(", 
      RowBox[{
       RowBox[{"p1", " ", 
        RowBox[{"(", 
         RowBox[{
          RowBox[{"-", "tM2"}], "-", "zA2", "+", "\[CapitalDelta]z"}], ")"}], 
        " ", "\[Theta]"}], "-", 
       RowBox[{"q1", " ", 
        RowBox[{"(", 
         RowBox[{
          RowBox[{"-", "tM2"}], "-", "zA2", "+", "\[CapitalDelta]z"}], ")"}], 
        " ", "\[Psi]"}]}], ")"}]}], "+", 
    RowBox[{"\[ImaginaryI]", " ", "p1", " ", "zA2", " ", 
     RowBox[{"Tan", "[", "\[CapitalTheta]B", "]"}]}], "-", 
    RowBox[{"\[ImaginaryI]", " ", "p", " ", "zD", " ", 
     RowBox[{"Tan", "[", "\[CapitalTheta]B", "]"}]}], "-", 
    RowBox[{"\[ImaginaryI]", " ", "p2", " ", "zM2", " ", 
     RowBox[{"Tan", "[", "\[CapitalTheta]B", "]"}]}], "+", 
    RowBox[{"\[ImaginaryI]", " ", "p2", " ", "zS", " ", 
     RowBox[{"Tan", "[", "\[CapitalTheta]B", "]"}]}]}]], " ", 
  RowBox[{"DiracDelta", "[", 
   RowBox[{
    RowBox[{
     RowBox[{"-", "p"}], "+", "p1", "-", 
     RowBox[{"Kz", " ", "\[Theta]"}], "+", 
     RowBox[{"q", " ", "\[Rho]"}]}], ",", 
    RowBox[{
     RowBox[{"2", " ", "q"}], "-", 
     RowBox[{"2", " ", "q1"}], "+", 
     RowBox[{"h", " ", "\[Rho]"}], "-", 
     RowBox[{"2", " ", "Kz", " ", "\[Psi]"}]}]}], "]"}], " ", 
  RowBox[{"DiracDelta", "[", 
   RowBox[{
    RowBox[{
     RowBox[{"-", "p1"}], "+", "p2", "+", 
     RowBox[{"Kz", " ", "\[Theta]"}], "-", 
     RowBox[{"q1", " ", "\[Rho]"}]}], ",", 
    RowBox[{
     RowBox[{
      RowBox[{"-", "2"}], " ", "q1"}], "+", 
     RowBox[{"2", " ", "q2"}], "+", 
     RowBox[{"h", " ", "\[Rho]"}], "-", 
     RowBox[{"2", " ", "Kz", " ", "\[Psi]"}]}]}], "]"}], " ", 
  RowBox[{"R", "[", 
   RowBox[{"p1", ",", "tA"}], "]"}], " ", 
  RowBox[{"R", "[", 
   RowBox[{"p1", ",", "tM2"}], "]"}], " ", 
  RowBox[{"R", "[", 
   RowBox[{"p2", ",", "tS"}], "]"}], " ", 
  RowBox[{
   OverscriptBox[
    SubscriptBox["\[Psi]", "in"], "~"], "[", 
   RowBox[{"p2", ",", "q2"}], "]"}]}]], "Output",
 CellChangeTimes->{3.8538381574200897`*^9, 3.8541668520780587`*^9, 
  3.856086470792386*^9, 3.856086570400749*^9, 3.856344085514429*^9, 
  3.856411905497552*^9, 3.856412645096649*^9, 3.8572203358971205`*^9, 
  3.8573839424968863`*^9, 3.8573868540235662`*^9, 3.857457185397555*^9, 
  3.87947879392247*^9, 3.8794789554908495`*^9, 3.879597093097374*^9, 
  3.8795975953764873`*^9, 3.879657105507433*^9, 3.8796672749368668`*^9, 
  3.8796804823835506`*^9, 
  3.884947528196969*^9},ExpressionUUID->"adff12b3-310a-4b60-bc08-\
122d8615b07e"]
}, Open  ]]
}, Closed]],

Cell[CellGroupData[{

Cell["final states, Eq. (11a-d)", "Subsubsection",
 CellChangeTimes->{{3.8166069820507374`*^9, 3.8166069846756716`*^9}, {
   3.8174740668322573`*^9, 3.8174740827101135`*^9}, 3.8250787043089485`*^9, 
   3.825564960137077*^9, {3.8370631719301186`*^9, 3.837063198195103*^9}, {
   3.8415756212741013`*^9, 3.8415756232166824`*^9}, 3.8416525951454687`*^9, {
   3.8442287117648125`*^9, 3.844228726041153*^9}, 3.8459613113454647`*^9, 
   3.8459626605634904`*^9, {3.8472701821593075`*^9, 3.8472701861278014`*^9}, 
   3.8633323653744354`*^9, {3.863511233431711*^9, 3.863511263168659*^9}, {
   3.8635960603027687`*^9, 3.863596062091681*^9}, {3.8726660494999166`*^9, 
   3.872666050990694*^9}, {3.8788050814283586`*^9, 3.878805083996377*^9}, {
   3.879492942449788*^9, 3.8794929462132273`*^9}, 3.884598376857063*^9, {
   3.8845985192066193`*^9, 3.884598523293826*^9}, {3.8847688588334513`*^9, 
   3.884768860636979*^9}, {3.889011877796199*^9, 3.889011878170128*^9}, 
   3.90809110134934*^9, 3.908793615299499*^9},
 Background->RGBColor[
  0.88, 1, 0.88],ExpressionUUID->"3edbf5a9-5417-4e12-9246-08c74b0d0991"],

Cell[CellGroupData[{

Cell[BoxData[{
 RowBox[{
  RowBox[{"{", 
   RowBox[{
    RowBox[{
     RowBox[{
      RowBox[{
       RowBox[{"-", "2"}], " ", "q"}], "+", 
      RowBox[{"2", " ", "q1"}], "+", 
      RowBox[{"h", " ", "\[Rho]"}], "+", 
      RowBox[{"2", " ", "Kz", " ", "\[Psi]"}]}], "==", "0"}], ",", 
    RowBox[{
     RowBox[{
      RowBox[{"-", "p"}], "+", "p1", "-", 
      RowBox[{"Kz", " ", "\[Theta]"}], "+", 
      RowBox[{"q", " ", "\[Rho]"}]}], "==", "0"}], ",", 
    RowBox[{
     RowBox[{
      RowBox[{
       RowBox[{"-", "2"}], " ", "q1"}], "+", 
      RowBox[{"2", " ", "q2"}], "+", 
      RowBox[{"h", " ", "\[Rho]"}], "-", 
      RowBox[{"2", " ", "Kz", " ", "\[Psi]"}]}], "==", "0"}], ",", 
    RowBox[{
     RowBox[{
      RowBox[{"-", "p1"}], "+", "p2", "+", 
      RowBox[{"Kz", " ", "\[Theta]"}], "-", 
      RowBox[{"q1", " ", "\[Rho]"}]}], "==", "0"}]}], "}"}], 
  ";"}], "\[IndentingNewLine]", 
 RowBox[{
  RowBox[{"Expand", "[", 
   RowBox[{
    RowBox[{"Solve", "[", 
     RowBox[{"%", ",", 
      RowBox[{"{", 
       RowBox[{"p1", ",", "q1", ",", "p2", ",", "q2"}], "}"}]}], "]"}], "/.", 
    RowBox[{"{", 
     RowBox[{
      RowBox[{
       RowBox[{"\[Rho]", "^", "2"}], "->", "0"}], ",", 
      RowBox[{
       RowBox[{"\[Rho]", " ", "\[Psi]"}], "->", "0"}]}], "}"}]}], "]"}], "[", 
  RowBox[{"[", "1", "]"}], "]"}], "\[IndentingNewLine]", 
 RowBox[{
  RowBox[{
   RowBox[{"arm1o", "/.", "%"}], ";"}], 
  RowBox[{"(*", " ", 
   RowBox[{
   "this", " ", "is", " ", "equivalent", " ", "to", " ", "the", " ", 
    "integrations", " ", "over", " ", "p2", " ", "and", " ", "p1"}], " ", 
   "*)"}]}], "\[IndentingNewLine]", 
 RowBox[{
  RowBox[{
   RowBox[{
    RowBox[{
     RowBox[{"ExpandAll", "[", "%", "]"}], "/.", 
     RowBox[{"{", 
      RowBox[{
       RowBox[{
        SuperscriptBox["\[Rho]", "2"], "->", "0"}], ",", 
       RowBox[{
        SuperscriptBox["\[Theta]", "2"], "->", "0"}], ",", 
       RowBox[{
        RowBox[{"\[Theta]", " ", "\[Rho]"}], "->", "0"}], ",", 
       RowBox[{
        RowBox[{"p", " ", "\[Theta]"}], "->", "0"}], ",", 
       RowBox[{
        RowBox[{"p", " ", "\[Rho]"}], "->", "0"}], ",", 
       RowBox[{
        SuperscriptBox["\[Psi]", "2"], "->", "0"}], ",", 
       RowBox[{
        RowBox[{"\[Psi]", " ", "\[Rho]"}], "->", "0"}]}], "}"}]}], "/.", 
    RowBox[{
     SuperscriptBox[
      RowBox[{"DiracDelta", "[", 
       RowBox[{"0", ",", "0"}], "]"}], "2"], "\[Rule]", 
     RowBox[{"1", "/", "2"}]}]}], ";"}], "\[IndentingNewLine]", 
  RowBox[{"(*", " ", 
   RowBox[{
   "omission", " ", "of", " ", "the", " ", "phase", " ", "terms", " ", 
    "shared", " ", "by", " ", 
    OverscriptBox[
     SubscriptBox["\[Psi]", "o1"], "~"], " ", "and", " ", 
    OverscriptBox[
     SubscriptBox["\[Psi]", "o2"], "~"]}], " ", 
   "*)"}]}], "\[IndentingNewLine]", 
 RowBox[{
  RowBox[{"tmp", "=", 
   RowBox[{"ExpandAll", "[", 
    RowBox[{"%", " ", 
     SuperscriptBox["\[ExponentialE]", 
      RowBox[{
       RowBox[{"-", "\[ImaginaryI]"}], " ", "p", " ", 
       RowBox[{"(", 
        RowBox[{"zS", "+", "zD"}], ")"}], " ", 
       RowBox[{"Tan", "[", "\[CapitalTheta]B", "]"}]}]], 
     SuperscriptBox["\[ExponentialE]", 
      RowBox[{"\[ImaginaryI]", " ", "h", " ", "s"}]], 
     SuperscriptBox["\[ExponentialE]", 
      RowBox[{"-", 
       FractionBox[
        RowBox[{
        "\[ImaginaryI]", " ", "h", " ", "q", " ", "tA", " ", "\[Rho]"}], 
        RowBox[{"2", " ", "Kz"}]]}]], 
     SuperscriptBox["\[ExponentialE]", 
      RowBox[{
       FractionBox["1", "2"], " ", "\[ImaginaryI]", " ", "h", " ", "\[Theta]",
        " ", "tA"}]], 
     SuperscriptBox["\[ExponentialE]", 
      RowBox[{
      "\[ImaginaryI]", " ", "h", " ", "\[CapitalDelta]z", " ", "\[Theta]"}]], 
     SuperscriptBox["\[ExponentialE]", 
      RowBox[{"\[ImaginaryI]", " ", "p", 
       RowBox[{"(", 
        RowBox[{"zA1", "-", "zM1"}], ")"}], " ", 
       RowBox[{"Tan", "[", "\[CapitalTheta]B", "]"}]}]], 
     SuperscriptBox["\[ExponentialE]", 
      FractionBox[
       RowBox[{
        RowBox[{"-", "\[ImaginaryI]"}], " ", "h", " ", "q", " ", 
        RowBox[{"(", 
         RowBox[{"tM1", "+", "tS", "+", "zA1", "+", "zM1", "+", "zS"}], ")"}],
         " ", "\[Rho]"}], "Kz"]]}], "]"}]}], ";"}], "\[IndentingNewLine]", 
 RowBox[{
  RowBox[{"Collect", "[", 
   RowBox[{
    RowBox[{"Part", "[", 
     RowBox[{"%", ",", "1", ",", "2"}], "]"}], ",", 
    RowBox[{"{", 
     RowBox[{"p", ",", "q"}], "}"}], ",", "Simplify"}], "]"}], "/.", 
  RowBox[{"{", 
   RowBox[{
    RowBox[{
    "tA", "+", "tM1", "+", "tS", "+", "zA1", "+", "zD", "+", "zM1", "+", 
     "zS"}], "->", "zD"}], "}"}]}], "\[IndentingNewLine]", 
 RowBox[{
  OverscriptBox[
   SubscriptBox["\[Psi]", "o1"], "~"], "==", 
  RowBox[{"ReplacePart", "[", 
   RowBox[{"tmp", ",", 
    RowBox[{"1", "->", 
     SuperscriptBox["\[ExponentialE]", 
      RowBox[{"Collect", "[", 
       RowBox[{"%", ",", "zD", ",", "Simplify"}], "]"}]]}]}], "]"}], 
  RowBox[{"(*", " ", 
   RowBox[{"Eq", ".", " ", 
    RowBox[{"(", 
     RowBox[{"11.", "a"}], ")"}]}], " ", "*)"}]}]}], "Input",
 CellChangeTimes->{{3.879479001348934*^9, 3.8794790064462547`*^9}, {
   3.879479060060812*^9, 3.8794790703386345`*^9}, {3.8794791819398155`*^9, 
   3.879479232442083*^9}, {3.879479287795355*^9, 3.879479288805258*^9}, {
   3.879479468604218*^9, 3.879479574056476*^9}, {3.8794799168444614`*^9, 
   3.879479921933836*^9}, {3.8794799653199754`*^9, 3.8794799871801605`*^9}, 
   3.879480099272526*^9, 3.8794801783486547`*^9, {3.8794802766455812`*^9, 
   3.8794802980982323`*^9}, {3.8794803956570897`*^9, 3.8794803960488205`*^9}, 
   3.879481645249487*^9, 3.879482334598377*^9, {3.879491846257044*^9, 
   3.8794919540796595`*^9}, {3.8794921482256775`*^9, 3.8794922350932493`*^9}, 
   3.879492540727155*^9, {3.879500267629327*^9, 3.879500267841251*^9}, {
   3.879597422576791*^9, 3.8795974320753794`*^9}, {3.8795974843225555`*^9, 
   3.8795975162361145`*^9}, 3.879597638546198*^9, {3.879758665970955*^9, 
   3.879758673352401*^9}, {3.8845983970801144`*^9, 3.8845984123159075`*^9}, {
   3.8847688789154177`*^9, 3.884768883230853*^9}, {3.8895850238080063`*^9, 
   3.889585024203128*^9}, {3.889585671829751*^9, 3.8895856975772743`*^9}, {
   3.9080911414547195`*^9, 3.9080911471112413`*^9}, 3.908091211910894*^9, 
   3.908793635522557*^9},ExpressionUUID->"7cc8a3f4-8671-4a10-8126-\
442223aa1f55"],

Cell[BoxData[
 RowBox[{"{", 
  RowBox[{
   RowBox[{"p1", "\[Rule]", 
    RowBox[{"p", "+", 
     RowBox[{"Kz", " ", "\[Theta]"}], "-", 
     RowBox[{"q", " ", "\[Rho]"}]}]}], ",", 
   RowBox[{"q1", "\[Rule]", 
    RowBox[{"q", "-", 
     FractionBox[
      RowBox[{"h", " ", "\[Rho]"}], "2"], "-", 
     RowBox[{"Kz", " ", "\[Psi]"}]}]}], ",", 
   RowBox[{"p2", "\[Rule]", "p"}], ",", 
   RowBox[{"q2", "\[Rule]", 
    RowBox[{"q", "-", 
     RowBox[{"h", " ", "\[Rho]"}]}]}]}], "}"}]], "Output",
 CellChangeTimes->{
  3.8794790069537396`*^9, {3.8794790611469283`*^9, 3.879479071156673*^9}, {
   3.879479491572606*^9, 3.879479521392909*^9}, {3.8794800957452383`*^9, 
   3.879480099655462*^9}, 3.879480179033228*^9, {3.8794803822884455`*^9, 
   3.879480396799899*^9}, 3.8794816461166077`*^9, 3.8794823360986776`*^9, {
   3.879491861971095*^9, 3.8794919092938643`*^9}, 3.8794919471664934`*^9, 
   3.8794921822452374`*^9, {3.8794922304663453`*^9, 3.879492235741457*^9}, 
   3.8794925421392927`*^9, 3.879500268313135*^9, 3.8795971123625617`*^9, 
   3.8795974342770596`*^9, 3.8795975173156776`*^9, 3.8795976027505913`*^9, 
   3.879597745878484*^9, 3.8795978231509438`*^9, 3.8796672841616745`*^9, 
   3.8796804917257795`*^9, 
   3.8849475446538596`*^9},ExpressionUUID->"31f743c5-0e30-4a43-86aa-\
505c9a74d6a2"],

Cell[BoxData[
 RowBox[{
  RowBox[{"-", 
   FractionBox[
    RowBox[{"\[ImaginaryI]", " ", 
     SuperscriptBox["p", "2"], " ", "zD"}], 
    RowBox[{"2", " ", "Kz"}]]}], "-", 
  FractionBox[
   RowBox[{"\[ImaginaryI]", " ", 
    SuperscriptBox["q", "2"], " ", "zD"}], 
   RowBox[{"2", " ", "Kz"}]]}]], "Output",
 CellChangeTimes->{
  3.8794790069537396`*^9, {3.8794790611469283`*^9, 3.879479071156673*^9}, {
   3.879479491572606*^9, 3.879479521392909*^9}, {3.8794800957452383`*^9, 
   3.879480099655462*^9}, 3.879480179033228*^9, {3.8794803822884455`*^9, 
   3.879480396799899*^9}, 3.8794816461166077`*^9, 3.8794823360986776`*^9, {
   3.879491861971095*^9, 3.8794919092938643`*^9}, 3.8794919471664934`*^9, 
   3.8794921822452374`*^9, {3.8794922304663453`*^9, 3.879492235741457*^9}, 
   3.8794925421392927`*^9, 3.879500268313135*^9, 3.8795971123625617`*^9, 
   3.8795974342770596`*^9, 3.8795975173156776`*^9, 3.8795976027505913`*^9, 
   3.879597745878484*^9, 3.8795978231509438`*^9, 3.8796672841616745`*^9, 
   3.8796804917257795`*^9, 
   3.8849475451205864`*^9},ExpressionUUID->"88c0546d-2784-4212-8a2c-\
6029c07343a7"],

Cell[BoxData[
 RowBox[{
  OverscriptBox[
   SubscriptBox["\[Psi]", "o1"], "~"], "\[Equal]", 
  RowBox[{
   SuperscriptBox["\[ExponentialE]", 
    RowBox[{"-", 
     FractionBox[
      RowBox[{"\[ImaginaryI]", " ", 
       RowBox[{"(", 
        RowBox[{
         SuperscriptBox["p", "2"], "+", 
         SuperscriptBox["q", "2"]}], ")"}], " ", "zD"}], 
      RowBox[{"2", " ", "Kz"}]]}]], " ", 
   RowBox[{"R", "[", 
    RowBox[{"p", ",", "tM1"}], "]"}], " ", 
   RowBox[{"R", "[", 
    RowBox[{
     RowBox[{"p", "+", 
      RowBox[{"Kz", " ", "\[Theta]"}], "-", 
      RowBox[{"q", " ", "\[Rho]"}]}], ",", "tA"}], "]"}], " ", 
   RowBox[{"T", "[", 
    RowBox[{"p", ",", "tS"}], "]"}], " ", 
   RowBox[{
    OverscriptBox[
     SubscriptBox["\[Psi]", "in"], "~"], "[", 
    RowBox[{"p", ",", 
     RowBox[{"q", "-", 
      RowBox[{"h", " ", "\[Rho]"}]}]}], "]"}]}]}]], "Output",
 CellChangeTimes->{
  3.8794790069537396`*^9, {3.8794790611469283`*^9, 3.879479071156673*^9}, {
   3.879479491572606*^9, 3.879479521392909*^9}, {3.8794800957452383`*^9, 
   3.879480099655462*^9}, 3.879480179033228*^9, {3.8794803822884455`*^9, 
   3.879480396799899*^9}, 3.8794816461166077`*^9, 3.8794823360986776`*^9, {
   3.879491861971095*^9, 3.8794919092938643`*^9}, 3.8794919471664934`*^9, 
   3.8794921822452374`*^9, {3.8794922304663453`*^9, 3.879492235741457*^9}, 
   3.8794925421392927`*^9, 3.879500268313135*^9, 3.8795971123625617`*^9, 
   3.8795974342770596`*^9, 3.8795975173156776`*^9, 3.8795976027505913`*^9, 
   3.879597745878484*^9, 3.8795978231509438`*^9, 3.8796672841616745`*^9, 
   3.8796804917257795`*^9, 
   3.884947545126603*^9},ExpressionUUID->"524e4004-f4b7-4b94-8542-\
d96d2ae932d7"]
}, Open  ]],

Cell[CellGroupData[{

Cell[BoxData[{
 RowBox[{
  RowBox[{"{", 
   RowBox[{
    RowBox[{
     RowBox[{
      RowBox[{
       RowBox[{"-", "2"}], " ", "q"}], "+", 
      RowBox[{"2", " ", "q1"}], "+", 
      RowBox[{"h", " ", "\[Rho]"}], "+", 
      RowBox[{"2", " ", "Kz", " ", "\[Psi]"}]}], "==", "0"}], ",", 
    RowBox[{
     RowBox[{
      RowBox[{"-", "p"}], "+", "p1", "-", 
      RowBox[{"Kz", " ", "\[Theta]"}], "+", 
      RowBox[{"q", " ", "\[Rho]"}]}], "==", "0"}], ",", 
    RowBox[{
     RowBox[{
      RowBox[{
       RowBox[{"-", "2"}], " ", "q1"}], "+", 
      RowBox[{"2", " ", "q2"}], "+", 
      RowBox[{"h", " ", "\[Rho]"}], "-", 
      RowBox[{"2", " ", "Kz", " ", "\[Psi]"}]}], "==", "0"}], ",", 
    RowBox[{
     RowBox[{
      RowBox[{"-", "p1"}], "+", "p2", "+", 
      RowBox[{"Kz", " ", "\[Theta]"}], "-", 
      RowBox[{"q1", " ", "\[Rho]"}]}], "==", "0"}]}], "}"}], 
  ";"}], "\[IndentingNewLine]", 
 RowBox[{
  RowBox[{"Expand", "[", 
   RowBox[{
    RowBox[{"Solve", "[", 
     RowBox[{"%", ",", 
      RowBox[{"{", 
       RowBox[{"p1", ",", "q1", ",", "p2", ",", "q2"}], "}"}]}], "]"}], "/.", 
    RowBox[{"{", 
     RowBox[{
      RowBox[{
       RowBox[{"\[Rho]", "^", "2"}], "->", "0"}], ",", 
      RowBox[{
       RowBox[{"\[Rho]", " ", "\[Psi]"}], "->", "0"}]}], "}"}]}], "]"}], "[", 
  RowBox[{"[", "1", "]"}], "]"}], "\[IndentingNewLine]", 
 RowBox[{
  RowBox[{
   RowBox[{"arm2o", "/.", "%"}], ";"}], 
  RowBox[{"(*", " ", 
   RowBox[{
   "this", " ", "is", " ", "equivalent", " ", "to", " ", "the", " ", 
    "integrations", " ", "over", " ", "p2", " ", "and", " ", "p1"}], " ", 
   "*)"}]}], "\[IndentingNewLine]", 
 RowBox[{
  RowBox[{
   RowBox[{
    RowBox[{
     RowBox[{"ExpandAll", "[", "%", "]"}], "/.", 
     RowBox[{"{", 
      RowBox[{
       RowBox[{
        SuperscriptBox["\[Rho]", "2"], "->", "0"}], ",", 
       RowBox[{
        SuperscriptBox["\[Theta]", "2"], "->", "0"}], ",", 
       RowBox[{
        RowBox[{"\[Theta]", " ", "\[Rho]"}], "->", "0"}], ",", 
       RowBox[{
        RowBox[{"p", " ", "\[Theta]"}], "->", "0"}], ",", 
       RowBox[{
        RowBox[{"p", " ", "\[Rho]"}], "->", "0"}], ",", 
       RowBox[{
        SuperscriptBox["\[Psi]", "2"], "->", "0"}], ",", 
       RowBox[{
        RowBox[{"\[Psi]", " ", "\[Rho]"}], "->", "0"}]}], "}"}]}], "/.", 
    RowBox[{
     SuperscriptBox[
      RowBox[{"DiracDelta", "[", 
       RowBox[{"0", ",", "0"}], "]"}], "2"], "\[Rule]", 
     RowBox[{"1", "/", "2"}]}]}], ";"}], "\[IndentingNewLine]", 
  RowBox[{"(*", " ", 
   RowBox[{
    RowBox[{
    "omission", " ", "of", " ", "the", " ", "shared", " ", "phase", " ", 
     "terms"}], ",", " ", 
    RowBox[{
     OverscriptBox[
      SubscriptBox["\[Psi]", "o1"], "~"], " ", "and", " ", 
     OverscriptBox[
      SubscriptBox["\[Psi]", "o2"], "~"]}]}], " ", 
   "*)"}]}], "\[IndentingNewLine]", 
 RowBox[{
  RowBox[{"tmp", "=", 
   RowBox[{"ExpandAll", "[", 
    RowBox[{"%", " ", 
     SuperscriptBox["\[ExponentialE]", 
      RowBox[{
       RowBox[{"-", "\[ImaginaryI]"}], " ", "p", " ", 
       RowBox[{"(", 
        RowBox[{"zS", "+", "zD"}], ")"}], " ", 
       RowBox[{"Tan", "[", "\[CapitalTheta]B", "]"}]}]], 
     SuperscriptBox["\[ExponentialE]", 
      RowBox[{"\[ImaginaryI]", " ", "h", " ", "s"}]], 
     SuperscriptBox["\[ExponentialE]", 
      RowBox[{
       FractionBox["1", "2"], " ", "\[ImaginaryI]", " ", "h", " ", "\[Theta]",
        " ", "tA"}]], 
     SuperscriptBox["\[ExponentialE]", 
      RowBox[{"-", 
       FractionBox[
        RowBox[{
        "\[ImaginaryI]", " ", "h", " ", "q", " ", "tA", " ", "\[Rho]"}], 
        RowBox[{"2", " ", "Kz"}]]}]], 
     SuperscriptBox["\[ExponentialE]", 
      RowBox[{
      "\[ImaginaryI]", " ", "h", " ", "\[CapitalDelta]z", " ", "\[Theta]"}]], 
     SuperscriptBox["\[ExponentialE]", 
      RowBox[{"\[ImaginaryI]", " ", "p", 
       RowBox[{"(", 
        RowBox[{"zA1", "-", "zM1"}], ")"}], " ", 
       RowBox[{"Tan", "[", "\[CapitalTheta]B", "]"}]}]], 
     SuperscriptBox["\[ExponentialE]", 
      FractionBox[
       RowBox[{
        RowBox[{"-", "\[ImaginaryI]"}], " ", "h", " ", "q", " ", 
        RowBox[{"(", 
         RowBox[{"tM1", "+", "tS", "+", "zA1", "+", "zM1", "+", "zS"}], ")"}],
         " ", "\[Rho]"}], "Kz"]]}], "]"}]}], ";"}], "\[IndentingNewLine]", 
 RowBox[{
  RowBox[{
   RowBox[{"Collect", "[", 
    RowBox[{
     RowBox[{"Part", "[", 
      RowBox[{"%", ",", "1", ",", "2"}], "]"}], ",", 
     RowBox[{"{", 
      RowBox[{"p", ",", "q"}], "}"}], ",", "Simplify"}], "]"}], "/.", 
   RowBox[{"{", 
    RowBox[{
     RowBox[{
      RowBox[{
      "tA", "+", "tM2", "+", "tS", "+", "zA2", "+", "zD", "+", "zM2", "+", 
       "zS"}], "->", "zD"}], ",", 
     RowBox[{
      RowBox[{
       RowBox[{"(", 
        RowBox[{"zA1", "+", "zA2", "-", "zM1", "-", "zM2"}], ")"}], " ", 
       RowBox[{"Tan", "[", "\[CapitalTheta]B", "]"}]}], "->", 
      "\[CapitalDelta]x"}], ",", 
     RowBox[{
      RowBox[{"Tan", "[", "\[CapitalTheta]B", "]"}], "->", 
      RowBox[{"h", "/", 
       RowBox[{"(", 
        RowBox[{"2", "Kz"}], ")"}]}]}]}], "}"}]}], 
  ";"}], "\[IndentingNewLine]", 
 RowBox[{
  RowBox[{"Collect", "[", 
   RowBox[{"%", ",", 
    RowBox[{"{", 
     RowBox[{"p", ",", "q", ",", "\[Rho]"}], "}"}], ",", "Simplify"}], "]"}], 
  "/.", 
  RowBox[{"{", 
   RowBox[{
    RowBox[{
     RowBox[{
      RowBox[{"(", 
       RowBox[{"tM2", "+", 
        RowBox[{"2", " ", "zA2"}]}], ")"}], "\[Theta]"}], "->", 
     RowBox[{"2", "s0"}]}], ",", 
    RowBox[{
     RowBox[{"-", 
      FractionBox[
       RowBox[{"\[ImaginaryI]", " ", "h", " ", 
        RowBox[{"(", 
         RowBox[{
          RowBox[{"2", " ", "tM1"}], "-", "tM2", "+", 
          RowBox[{"2", " ", 
           RowBox[{"(", 
            RowBox[{"zA1", "+", "zM1", "-", "zM2"}], ")"}]}]}], ")"}], " ", 
        "\[Rho]"}], 
       RowBox[{"2", " ", "Kz"}]]}], "->", 
     RowBox[{
      RowBox[{"-", "\[ImaginaryI]"}], " ", "\[CapitalDelta]y"}]}]}], 
   "}"}]}], "\[IndentingNewLine]", 
 RowBox[{
  OverscriptBox[
   SubscriptBox["\[Psi]", "o2"], "~"], "==", 
  RowBox[{"ReplacePart", "[", 
   RowBox[{"tmp", ",", 
    RowBox[{"1", "->", 
     SuperscriptBox["\[ExponentialE]", 
      RowBox[{"Collect", "[", 
       RowBox[{"%", ",", "zD", ",", "Simplify"}], "]"}]]}]}], "]"}], 
  RowBox[{"(*", " ", 
   RowBox[{"Eq", ".", " ", 
    RowBox[{"(", 
     RowBox[{"11.", "b"}], ")"}]}], " ", "*)"}]}]}], "Input",
 CellChangeTimes->{{3.879480467251876*^9, 3.8794804943251824`*^9}, {
   3.8794805352774305`*^9, 3.8794805879473457`*^9}, 3.8794806300716314`*^9, {
   3.8794810716880264`*^9, 3.879481089609843*^9}, {3.879481120150111*^9, 
   3.879481190213844*^9}, {3.879481243040316*^9, 3.879481283203652*^9}, {
   3.879481327176529*^9, 3.879481338588091*^9}, {3.8794816303738117`*^9, 
   3.8794816312268634`*^9}, 3.8794816677738028`*^9, 3.879481737576016*^9, {
   3.8794822788827624`*^9, 3.8794823158999496`*^9}, {3.8794823564477754`*^9, 
   3.8794823568814*^9}, {3.879491961061017*^9, 3.879491971529347*^9}, {
   3.8794920291365166`*^9, 3.8794920665992994`*^9}, 3.8794921638846774`*^9, 
   3.8794922664054513`*^9, {3.8794924327748027`*^9, 3.8794925292309313`*^9}, 
   3.8794938981602955`*^9, {3.8794951076808615`*^9, 3.8794951164642754`*^9}, {
   3.879501307280772*^9, 3.8795014485901384`*^9}, 3.8795015535340195`*^9, {
   3.8795977341381702`*^9, 3.8795977686114855`*^9}, 3.8795979272302165`*^9, 
   3.879597957341628*^9, {3.8795980177713327`*^9, 3.879598033136856*^9}, {
   3.8795982291371393`*^9, 3.8795983944924374`*^9}, 3.8795986337277403`*^9, {
   3.8796672973162394`*^9, 3.879667298686349*^9}, 3.8797586857798324`*^9, {
   3.8845984422151136`*^9, 3.8845984626061287`*^9}, {3.884768922604144*^9, 
   3.884768925496906*^9}, {3.88958503299675*^9, 3.8895850333858223`*^9}, {
   3.8895857083662567`*^9, 3.8895857088338976`*^9}, 3.9080912179213047`*^9, 
   3.9087936372559223`*^9},ExpressionUUID->"046c8d0c-0d27-43a8-bacd-\
7e4b5cbe2214"],

Cell[BoxData[
 RowBox[{"{", 
  RowBox[{
   RowBox[{"p1", "\[Rule]", 
    RowBox[{"p", "+", 
     RowBox[{"Kz", " ", "\[Theta]"}], "-", 
     RowBox[{"q", " ", "\[Rho]"}]}]}], ",", 
   RowBox[{"q1", "\[Rule]", 
    RowBox[{"q", "-", 
     FractionBox[
      RowBox[{"h", " ", "\[Rho]"}], "2"], "-", 
     RowBox[{"Kz", " ", "\[Psi]"}]}]}], ",", 
   RowBox[{"p2", "\[Rule]", 
    RowBox[{"p", "-", 
     RowBox[{"Kz", " ", "\[Rho]", " ", "\[Psi]"}]}]}], ",", 
   RowBox[{"q2", "\[Rule]", 
    RowBox[{"q", "-", 
     RowBox[{"h", " ", "\[Rho]"}]}]}]}], "}"}]], "Output",
 CellChangeTimes->{{3.87948054159338*^9, 3.879480559966518*^9}, 
   3.8794806312337356`*^9, {3.8794811011977596`*^9, 3.8794811253088064`*^9}, {
   3.8794811745528393`*^9, 3.879481190752114*^9}, 3.879481285025114*^9, 
   3.8794816322189875`*^9, 3.8794816685083375`*^9, 3.8794817391463223`*^9, {
   3.8794822984493203`*^9, 3.87948231664841*^9}, 3.8794823575762854`*^9, 
   3.8794919726302223`*^9, 3.8794921668079977`*^9, 3.8794922694277954`*^9, {
   3.879492442565637*^9, 3.879492529799444*^9}, 3.8794938989522676`*^9, 
   3.879495117869239*^9, 3.879501555116136*^9, 3.8795977911255245`*^9, 
   3.8795979280234165`*^9, 3.8795979588595834`*^9, {3.879598024126748*^9, 
   3.8795980338795586`*^9}, {3.8795982325103164`*^9, 
   3.8795982449137106`*^9}, {3.879598277653922*^9, 3.8795983059024763`*^9}, 
   3.8795983552629538`*^9, 3.8795983955132933`*^9, 3.8796672999488935`*^9, 
   3.8796804949795933`*^9},ExpressionUUID->"95511249-9ef4-417b-b313-\
a806a657c290"],

Cell[BoxData[
 RowBox[{
  RowBox[{"\[ImaginaryI]", " ", "h", " ", "s0"}], "-", 
  FractionBox[
   RowBox[{"\[ImaginaryI]", " ", 
    SuperscriptBox["p", "2"], " ", "zD"}], 
   RowBox[{"2", " ", "Kz"}]], "-", 
  FractionBox[
   RowBox[{"\[ImaginaryI]", " ", 
    SuperscriptBox["q", "2"], " ", "zD"}], 
   RowBox[{"2", " ", "Kz"}]], "+", 
  RowBox[{"\[ImaginaryI]", " ", "p", " ", "\[CapitalDelta]x"}], "-", 
  RowBox[{"\[ImaginaryI]", " ", "q", " ", "\[CapitalDelta]y"}]}]], "Output",
 CellChangeTimes->{{3.87948054159338*^9, 3.879480559966518*^9}, 
   3.8794806312337356`*^9, {3.8794811011977596`*^9, 3.8794811253088064`*^9}, {
   3.8794811745528393`*^9, 3.879481190752114*^9}, 3.879481285025114*^9, 
   3.8794816322189875`*^9, 3.8794816685083375`*^9, 3.8794817391463223`*^9, {
   3.8794822984493203`*^9, 3.87948231664841*^9}, 3.8794823575762854`*^9, 
   3.8794919726302223`*^9, 3.8794921668079977`*^9, 3.8794922694277954`*^9, {
   3.879492442565637*^9, 3.879492529799444*^9}, 3.8794938989522676`*^9, 
   3.879495117869239*^9, 3.879501555116136*^9, 3.8795977911255245`*^9, 
   3.8795979280234165`*^9, 3.8795979588595834`*^9, {3.879598024126748*^9, 
   3.8795980338795586`*^9}, {3.8795982325103164`*^9, 
   3.8795982449137106`*^9}, {3.879598277653922*^9, 3.8795983059024763`*^9}, 
   3.8795983552629538`*^9, 3.8795983955132933`*^9, 3.8796672999488935`*^9, 
   3.879680495808378*^9},ExpressionUUID->"38287758-29b7-4de3-b681-\
0236751c8e05"],

Cell[BoxData[
 RowBox[{
  OverscriptBox[
   SubscriptBox["\[Psi]", "o2"], "~"], "\[Equal]", 
  RowBox[{
   SuperscriptBox["\[ExponentialE]", 
    RowBox[{
     RowBox[{"-", 
      FractionBox[
       RowBox[{"\[ImaginaryI]", " ", 
        RowBox[{"(", 
         RowBox[{
          SuperscriptBox["p", "2"], "+", 
          SuperscriptBox["q", "2"]}], ")"}], " ", "zD"}], 
       RowBox[{"2", " ", "Kz"}]]}], "+", 
     RowBox[{"\[ImaginaryI]", " ", 
      RowBox[{"(", 
       RowBox[{
        RowBox[{"h", " ", "s0"}], "+", 
        RowBox[{"p", " ", "\[CapitalDelta]x"}], "-", 
        RowBox[{"q", " ", "\[CapitalDelta]y"}]}], ")"}]}]}]], " ", 
   RowBox[{"R", "[", 
    RowBox[{"p", ",", "tS"}], "]"}], " ", 
   RowBox[{"R", "[", 
    RowBox[{
     RowBox[{"p", "+", 
      RowBox[{"Kz", " ", "\[Theta]"}], "-", 
      RowBox[{"q", " ", "\[Rho]"}]}], ",", "tM2"}], "]"}], " ", 
   RowBox[{"T", "[", 
    RowBox[{
     RowBox[{"p", "+", 
      RowBox[{"Kz", " ", "\[Theta]"}], "-", 
      RowBox[{"q", " ", "\[Rho]"}]}], ",", "tA"}], "]"}], " ", 
   RowBox[{
    OverscriptBox[
     SubscriptBox["\[Psi]", "in"], "~"], "[", 
    RowBox[{"p", ",", 
     RowBox[{"q", "-", 
      RowBox[{"h", " ", "\[Rho]"}]}]}], "]"}]}]}]], "Output",
 CellChangeTimes->{{3.87948054159338*^9, 3.879480559966518*^9}, 
   3.8794806312337356`*^9, {3.8794811011977596`*^9, 3.8794811253088064`*^9}, {
   3.8794811745528393`*^9, 3.879481190752114*^9}, 3.879481285025114*^9, 
   3.8794816322189875`*^9, 3.8794816685083375`*^9, 3.8794817391463223`*^9, {
   3.8794822984493203`*^9, 3.87948231664841*^9}, 3.8794823575762854`*^9, 
   3.8794919726302223`*^9, 3.8794921668079977`*^9, 3.8794922694277954`*^9, {
   3.879492442565637*^9, 3.879492529799444*^9}, 3.8794938989522676`*^9, 
   3.879495117869239*^9, 3.879501555116136*^9, 3.8795977911255245`*^9, 
   3.8795979280234165`*^9, 3.8795979588595834`*^9, {3.879598024126748*^9, 
   3.8795980338795586`*^9}, {3.8795982325103164`*^9, 
   3.8795982449137106`*^9}, {3.879598277653922*^9, 3.8795983059024763`*^9}, 
   3.8795983552629538`*^9, 3.8795983955132933`*^9, 3.8796672999488935`*^9, 
   3.879680495815357*^9},ExpressionUUID->"85d41261-4c7b-4ad5-880c-\
b506f1de5e4b"]
}, Open  ]],

Cell[CellGroupData[{

Cell[BoxData[{
 RowBox[{
  RowBox[{"{", 
   RowBox[{
    RowBox[{
     RowBox[{
      RowBox[{"2", " ", "q"}], "-", 
      RowBox[{"2", " ", "q1"}], "+", 
      RowBox[{"h", " ", "\[Rho]"}], "-", 
      RowBox[{"2", " ", "Kz", " ", "\[Psi]"}]}], "==", "0"}], ",", 
    RowBox[{
     RowBox[{
      RowBox[{"-", "p"}], "+", "p1", "-", 
      RowBox[{"Kz", " ", "\[Theta]"}], "+", 
      RowBox[{"q", " ", "\[Rho]"}]}], "==", "0"}], ",", 
    RowBox[{
     RowBox[{
      RowBox[{
       RowBox[{"-", "2"}], " ", "q1"}], "+", 
      RowBox[{"2", " ", "q2"}], "+", 
      RowBox[{"h", " ", "\[Rho]"}], "-", 
      RowBox[{"2", " ", "Kz", " ", "\[Psi]"}]}], "==", "0"}], ",", 
    RowBox[{
     RowBox[{
      RowBox[{"-", "p1"}], "+", "p2", "+", 
      RowBox[{"Kz", " ", "\[Theta]"}], "-", 
      RowBox[{"q1", " ", "\[Rho]"}]}], "==", "0"}]}], "}"}], 
  ";"}], "\[IndentingNewLine]", 
 RowBox[{
  RowBox[{"Expand", "[", 
   RowBox[{
    RowBox[{"Solve", "[", 
     RowBox[{"%", ",", 
      RowBox[{"{", 
       RowBox[{"p1", ",", "q1", ",", "p2", ",", "q2"}], "}"}]}], "]"}], "/.", 
    RowBox[{"{", 
     RowBox[{
      RowBox[{
       RowBox[{"\[Rho]", "^", "2"}], "->", "0"}], ",", 
      RowBox[{
       RowBox[{"\[Rho]", " ", "\[Psi]"}], "->", "0"}]}], "}"}]}], "]"}], "[", 
  RowBox[{"[", "1", "]"}], "]"}], "\[IndentingNewLine]", 
 RowBox[{
  RowBox[{
   RowBox[{"arm1h", "/.", "%"}], ";"}], 
  RowBox[{"(*", " ", 
   RowBox[{"integrations", " ", "over", " ", "p2", " ", "and", " ", "p1"}], 
   " ", "*)"}]}], "\[IndentingNewLine]", 
 RowBox[{
  RowBox[{
   RowBox[{
    RowBox[{
     RowBox[{"ExpandAll", "[", "%", "]"}], "/.", 
     RowBox[{"{", 
      RowBox[{
       RowBox[{
        SuperscriptBox["\[Rho]", "2"], "->", "0"}], ",", 
       RowBox[{
        SuperscriptBox["\[Theta]", "2"], "->", "0"}], ",", 
       RowBox[{
        RowBox[{"\[Theta]", " ", "\[Rho]"}], "->", "0"}], ",", 
       RowBox[{
        RowBox[{"p", " ", "\[Theta]"}], "->", "0"}], ",", 
       RowBox[{
        RowBox[{"p", " ", "\[Rho]"}], "->", "0"}], ",", 
       RowBox[{
        SuperscriptBox["\[Psi]", "2"], "->", "0"}], ",", 
       RowBox[{
        RowBox[{"\[Psi]", " ", "\[Rho]"}], "->", "0"}]}], "}"}]}], "/.", 
    RowBox[{
     SuperscriptBox[
      RowBox[{"DiracDelta", "[", 
       RowBox[{"0", ",", "0"}], "]"}], "2"], "\[Rule]", 
     RowBox[{"1", "/", "2"}]}]}], ";"}], "\[IndentingNewLine]", 
  RowBox[{"(*", " ", 
   RowBox[{
    RowBox[{
    "omission", " ", "of", " ", "the", " ", "shared", " ", "phase", " ", 
     "terms"}], ",", " ", 
    RowBox[{
     OverscriptBox[
      SubscriptBox["\[Psi]", "h1"], "~"], " ", "and", " ", 
     OverscriptBox[
      SubscriptBox["\[Psi]", "h2"], "~"]}]}], " ", 
   "*)"}]}], "\[IndentingNewLine]", 
 RowBox[{
  RowBox[{"tmp", "=", 
   RowBox[{"ExpandAll", "[", 
    RowBox[{"%", " ", 
     SuperscriptBox["\[ExponentialE]", 
      RowBox[{
       RowBox[{"-", "\[ImaginaryI]"}], " ", "p", " ", 
       RowBox[{"(", 
        RowBox[{"zS", "-", "zD"}], ")"}], " ", 
       RowBox[{"Tan", "[", "\[CapitalTheta]B", "]"}]}]], 
     SuperscriptBox["\[ExponentialE]", 
      RowBox[{
       RowBox[{"-", 
        FractionBox["1", "2"]}], " ", "\[ImaginaryI]", " ", "h", " ", 
       "\[Theta]", " ", "tA"}]], 
     SuperscriptBox["\[ExponentialE]", 
      FractionBox[
       RowBox[{
       "\[ImaginaryI]", " ", "h", " ", "q", " ", "tA", " ", "\[Rho]"}], 
       RowBox[{"2", " ", "Kz"}]]], 
     SuperscriptBox["\[ExponentialE]", 
      RowBox[{"\[ImaginaryI]", " ", "p", 
       RowBox[{"(", 
        RowBox[{"zA1", "-", "zM1"}], ")"}], " ", 
       RowBox[{"Tan", "[", "\[CapitalTheta]B", "]"}]}]]}], "]"}]}], 
  ";"}], "\[IndentingNewLine]", 
 RowBox[{
  RowBox[{"Collect", "[", 
   RowBox[{
    RowBox[{"Part", "[", 
     RowBox[{"%", ",", "1", ",", "2"}], "]"}], ",", 
    RowBox[{"{", 
     RowBox[{"p", ",", "q"}], "}"}], ",", "Simplify"}], "]"}], "/.", 
  RowBox[{"{", 
   RowBox[{
    RowBox[{
    "tA", "+", "tM1", "+", "tS", "+", "zA1", "+", "zD", "+", "zM1", "+", 
     "zS"}], "->", "zD"}], "}"}]}], "\[IndentingNewLine]", 
 RowBox[{
  OverscriptBox[
   SubscriptBox["\[Psi]", "h1"], "~"], "==", 
  RowBox[{"ReplacePart", "[", 
   RowBox[{"tmp", ",", 
    RowBox[{"1", "->", 
     SuperscriptBox["\[ExponentialE]", 
      RowBox[{"Collect", "[", 
       RowBox[{"%", ",", "zD", ",", "Simplify"}], "]"}]]}]}], "]"}], 
  RowBox[{"(*", " ", 
   RowBox[{"Eq", ".", " ", 
    RowBox[{"(", 
     RowBox[{"11.", "c"}], ")"}]}], " ", "*)"}]}]}], "Input",
 CellChangeTimes->{{3.8495999558236375`*^9, 3.849599976491887*^9}, {
   3.8496000197973723`*^9, 3.8496000214250975`*^9}, 3.849600054561646*^9, {
   3.849600084873041*^9, 3.849600088028186*^9}, {3.84980342200218*^9, 
   3.849803433117129*^9}, {3.8498043954472637`*^9, 3.8498043956771793`*^9}, 
   3.8502981686554613`*^9, {3.8506394875910196`*^9, 3.8506394882350197`*^9}, 
   3.850646784283271*^9, {3.8506468363547525`*^9, 3.850646893972858*^9}, {
   3.8521929546632004`*^9, 3.8521929807340536`*^9}, {3.852193016171693*^9, 
   3.8521930570042224`*^9}, {3.8521930890133166`*^9, 
   3.8521931163739667`*^9}, {3.8521938076253357`*^9, 3.852193832907016*^9}, {
   3.8522978048730936`*^9, 3.852297816924464*^9}, {3.852297859918624*^9, 
   3.8522978885700674`*^9}, {3.8523012676276407`*^9, 
   3.8523012839156456`*^9}, {3.8523013529831233`*^9, 
   3.8523013548399453`*^9}, {3.8523014306444488`*^9, 3.852301439047859*^9}, 
   3.8523025705651717`*^9, 3.853837460431301*^9, {3.8538377355599713`*^9, 
   3.853837735561966*^9}, {3.853837832138116*^9, 3.853837832140111*^9}, {
   3.853837979577882*^9, 3.8538379988110795`*^9}, 3.853839146402305*^9, {
   3.8560880981704025`*^9, 3.856088112612566*^9}, {3.8560881436424417`*^9, 
   3.856088148703079*^9}, {3.857384106326353*^9, 3.8573841142993755`*^9}, {
   3.857457450918378*^9, 3.857457452591833*^9}, 3.8794928894952106`*^9, {
   3.8794929653168077`*^9, 3.8794930995528517`*^9}, 3.8794939163078747`*^9, {
   3.8796806868907576`*^9, 3.879680698369014*^9}, 3.8796807710331635`*^9, 
   3.8797586957862263`*^9, {3.8847689317959642`*^9, 3.8847689404677324`*^9}, {
   3.8895850380315585`*^9, 3.889585038411252*^9}, {3.8895857171410832`*^9, 
   3.889585725219*^9}, 3.908091223370185*^9, 
   3.908793643869613*^9},ExpressionUUID->"2f9a9a14-a51c-4a16-a2a2-\
9525308d9189"],

Cell[BoxData[
 RowBox[{"{", 
  RowBox[{
   RowBox[{"p1", "\[Rule]", 
    RowBox[{"p", "+", 
     RowBox[{"Kz", " ", "\[Theta]"}], "-", 
     RowBox[{"q", " ", "\[Rho]"}]}]}], ",", 
   RowBox[{"q1", "\[Rule]", 
    RowBox[{"q", "+", 
     FractionBox[
      RowBox[{"h", " ", "\[Rho]"}], "2"], "-", 
     RowBox[{"Kz", " ", "\[Psi]"}]}]}], ",", 
   RowBox[{"p2", "\[Rule]", 
    RowBox[{"p", "-", 
     RowBox[{"Kz", " ", "\[Rho]", " ", "\[Psi]"}]}]}], ",", 
   RowBox[{"q2", "\[Rule]", "q"}]}], "}"}]], "Output",
 CellChangeTimes->{
  3.8538389834358263`*^9, {3.85383915348461*^9, 3.8538391728714747`*^9}, {
   3.8560881036887903`*^9, 3.856088114345729*^9}, {3.8560881443674693`*^9, 
   3.8560881496720753`*^9}, 3.8564128128611035`*^9, 3.857220532109515*^9, 
   3.857384115199984*^9, 3.857457453304242*^9, 3.8794930108035145`*^9, 
   3.879493041877266*^9, {3.87949308708887*^9, 3.8794931117079935`*^9}, 
   3.879493916683604*^9, 3.8796805228392315`*^9, 3.8796806998246965`*^9, 
   3.8796807738429117`*^9},ExpressionUUID->"e7a2cbdd-c551-417b-b909-\
8e3cc055f477"],

Cell[BoxData[
 RowBox[{
  RowBox[{"-", 
   FractionBox[
    RowBox[{"\[ImaginaryI]", " ", 
     SuperscriptBox["p", "2"], " ", "zD"}], 
    RowBox[{"2", " ", "Kz"}]]}], "-", 
  FractionBox[
   RowBox[{"\[ImaginaryI]", " ", 
    SuperscriptBox["q", "2"], " ", "zD"}], 
   RowBox[{"2", " ", "Kz"}]]}]], "Output",
 CellChangeTimes->{
  3.8538389834358263`*^9, {3.85383915348461*^9, 3.8538391728714747`*^9}, {
   3.8560881036887903`*^9, 3.856088114345729*^9}, {3.8560881443674693`*^9, 
   3.8560881496720753`*^9}, 3.8564128128611035`*^9, 3.857220532109515*^9, 
   3.857384115199984*^9, 3.857457453304242*^9, 3.8794930108035145`*^9, 
   3.879493041877266*^9, {3.87949308708887*^9, 3.8794931117079935`*^9}, 
   3.879493916683604*^9, 3.8796805228392315`*^9, 3.8796806998246965`*^9, 
   3.8796807742637916`*^9},ExpressionUUID->"13a4d0aa-ea3a-4578-9d47-\
5343a043ee4a"],

Cell[BoxData[
 RowBox[{
  OverscriptBox[
   SubscriptBox["\[Psi]", "h1"], "~"], "\[Equal]", 
  RowBox[{
   SuperscriptBox["\[ExponentialE]", 
    RowBox[{"-", 
     FractionBox[
      RowBox[{"\[ImaginaryI]", " ", 
       RowBox[{"(", 
        RowBox[{
         SuperscriptBox["p", "2"], "+", 
         SuperscriptBox["q", "2"]}], ")"}], " ", "zD"}], 
      RowBox[{"2", " ", "Kz"}]]}]], " ", 
   RowBox[{"R", "[", 
    RowBox[{"p", ",", "tM1"}], "]"}], " ", 
   RowBox[{"T", "[", 
    RowBox[{"p", ",", "tS"}], "]"}], " ", 
   RowBox[{"T", "[", 
    RowBox[{
     RowBox[{
      RowBox[{"-", "p"}], "-", 
      RowBox[{"Kz", " ", "\[Theta]"}], "+", 
      RowBox[{"q", " ", "\[Rho]"}]}], ",", "tA"}], "]"}], " ", 
   RowBox[{
    OverscriptBox[
     SubscriptBox["\[Psi]", "in"], "~"], "[", 
    RowBox[{"p", ",", "q"}], "]"}]}]}]], "Output",
 CellChangeTimes->{
  3.8538389834358263`*^9, {3.85383915348461*^9, 3.8538391728714747`*^9}, {
   3.8560881036887903`*^9, 3.856088114345729*^9}, {3.8560881443674693`*^9, 
   3.8560881496720753`*^9}, 3.8564128128611035`*^9, 3.857220532109515*^9, 
   3.857384115199984*^9, 3.857457453304242*^9, 3.8794930108035145`*^9, 
   3.879493041877266*^9, {3.87949308708887*^9, 3.8794931117079935`*^9}, 
   3.879493916683604*^9, 3.8796805228392315`*^9, 3.8796806998246965`*^9, 
   3.8796807742697754`*^9},ExpressionUUID->"2a20d3e2-66d8-4e05-90dd-\
0c26a3bb36b0"]
}, Open  ]],

Cell[CellGroupData[{

Cell[BoxData[{
 RowBox[{
  RowBox[{"{", 
   RowBox[{
    RowBox[{
     RowBox[{
      RowBox[{"2", " ", "q"}], "-", 
      RowBox[{"2", " ", "q1"}], "+", 
      RowBox[{"h", " ", "\[Rho]"}], "-", 
      RowBox[{"2", " ", "Kz", " ", "\[Psi]"}]}], "==", "0"}], ",", 
    RowBox[{
     RowBox[{
      RowBox[{"-", "p"}], "+", "p1", "-", 
      RowBox[{"Kz", " ", "\[Theta]"}], "+", 
      RowBox[{"q", " ", "\[Rho]"}]}], "==", "0"}], ",", 
    RowBox[{
     RowBox[{
      RowBox[{
       RowBox[{"-", "2"}], " ", "q1"}], "+", 
      RowBox[{"2", " ", "q2"}], "+", 
      RowBox[{"h", " ", "\[Rho]"}], "-", 
      RowBox[{"2", " ", "Kz", " ", "\[Psi]"}]}], "==", "0"}], ",", 
    RowBox[{
     RowBox[{
      RowBox[{"-", "p1"}], "+", "p2", "+", 
      RowBox[{"Kz", " ", "\[Theta]"}], "-", 
      RowBox[{"q1", " ", "\[Rho]"}]}], "==", "0"}]}], "}"}], 
  ";"}], "\[IndentingNewLine]", 
 RowBox[{
  RowBox[{"Expand", "[", 
   RowBox[{
    RowBox[{"Solve", "[", 
     RowBox[{"%", ",", 
      RowBox[{"{", 
       RowBox[{"p1", ",", "q1", ",", "p2", ",", "q2"}], "}"}]}], "]"}], "/.", 
    RowBox[{"{", 
     RowBox[{
      RowBox[{
       RowBox[{"\[Rho]", "^", "2"}], "->", "0"}], ",", 
      RowBox[{
       RowBox[{"\[Rho]", " ", "\[Psi]"}], "->", "0"}]}], "}"}]}], "]"}], "[", 
  RowBox[{"[", "1", "]"}], "]"}], "\[IndentingNewLine]", 
 RowBox[{
  RowBox[{
   RowBox[{"arm2h", "/.", "%"}], ";"}], 
  RowBox[{"(*", " ", 
   RowBox[{"integrations", " ", "over", " ", "p2", " ", "and", " ", "p1"}], 
   " ", "*)"}]}], "\[IndentingNewLine]", 
 RowBox[{
  RowBox[{
   RowBox[{
    RowBox[{
     RowBox[{"ExpandAll", "[", "%", "]"}], "/.", 
     RowBox[{"{", 
      RowBox[{
       RowBox[{
        SuperscriptBox["\[Rho]", "2"], "->", "0"}], ",", 
       RowBox[{
        SuperscriptBox["\[Theta]", "2"], "->", "0"}], ",", 
       RowBox[{
        RowBox[{"\[Theta]", " ", "\[Rho]"}], "->", "0"}], ",", 
       RowBox[{
        RowBox[{"p", " ", "\[Theta]"}], "->", "0"}], ",", 
       RowBox[{
        RowBox[{"p", " ", "\[Rho]"}], "->", "0"}], ",", 
       RowBox[{
        SuperscriptBox["\[Psi]", "2"], "->", "0"}], ",", 
       RowBox[{
        RowBox[{"\[Psi]", " ", "\[Rho]"}], "->", "0"}]}], "}"}]}], "/.", 
    RowBox[{
     SuperscriptBox[
      RowBox[{"DiracDelta", "[", 
       RowBox[{"0", ",", "0"}], "]"}], "2"], "\[Rule]", 
     RowBox[{"1", "/", "2"}]}]}], ";"}], "\[IndentingNewLine]", 
  RowBox[{"(*", " ", 
   RowBox[{
    RowBox[{
    "omission", " ", "of", " ", "the", " ", "shared", " ", "phase", " ", 
     "terms"}], ",", " ", 
    RowBox[{
     OverscriptBox[
      SubscriptBox["\[Psi]", "h1"], "~"], " ", "and", " ", 
     OverscriptBox[
      SubscriptBox["\[Psi]", "h2"], "~"]}]}], " ", 
   "*)"}]}], "\[IndentingNewLine]", 
 RowBox[{
  RowBox[{"tmp", "=", 
   RowBox[{"ExpandAll", "[", 
    RowBox[{"%", " ", 
     SuperscriptBox["\[ExponentialE]", 
      RowBox[{
       RowBox[{"-", "\[ImaginaryI]"}], " ", "p", " ", 
       RowBox[{"(", 
        RowBox[{"zS", "-", "zD"}], ")"}], " ", 
       RowBox[{"Tan", "[", "\[CapitalTheta]B", "]"}]}]], 
     SuperscriptBox["\[ExponentialE]", 
      RowBox[{
       RowBox[{"-", 
        FractionBox["1", "2"]}], " ", "\[ImaginaryI]", " ", "h", " ", 
       "\[Theta]", " ", "tA"}]], 
     SuperscriptBox["\[ExponentialE]", 
      FractionBox[
       RowBox[{
       "\[ImaginaryI]", " ", "h", " ", "q", " ", "tA", " ", "\[Rho]"}], 
       RowBox[{"2", " ", "Kz"}]]], 
     SuperscriptBox["\[ExponentialE]", 
      RowBox[{"\[ImaginaryI]", " ", "p", 
       RowBox[{"(", 
        RowBox[{"zA1", "-", "zM1"}], ")"}], " ", 
       RowBox[{"Tan", "[", "\[CapitalTheta]B", "]"}]}]]}], "]"}]}], 
  ";"}], "\[IndentingNewLine]", 
 RowBox[{
  RowBox[{
   RowBox[{
    RowBox[{
     RowBox[{"Simplify", "[", "#", "]"}], "&"}], "/@", 
    RowBox[{"Collect", "[", 
     RowBox[{
      RowBox[{"Part", "[", 
       RowBox[{"%", ",", "1", ",", "2"}], "]"}], ",", 
      RowBox[{"{", 
       RowBox[{"p", ",", "q", ",", "\[Theta]", ",", "\[Rho]"}], "}"}]}], 
     "]"}]}], "/.", 
   RowBox[{"{", 
    RowBox[{
     RowBox[{
      RowBox[{
      "tA", "+", "tM2", "+", "tS", "+", "zA2", "+", "zD", "+", "zM2", "+", 
       "zS"}], "->", "zD"}], ",", 
     RowBox[{
      RowBox[{
       RowBox[{"(", 
        RowBox[{"zA1", "+", "zA2", "-", "zM1", "-", "zM2"}], ")"}], " ", 
       RowBox[{"Tan", "[", "\[CapitalTheta]B", "]"}]}], "->", 
      "\[CapitalDelta]x"}], ",", 
     RowBox[{
      RowBox[{"Tan", "[", "\[CapitalTheta]B", "]"}], "->", 
      RowBox[{"h", "/", 
       RowBox[{"(", 
        RowBox[{"2", "Kz"}], ")"}]}]}]}], "}"}]}], 
  ";"}], "\[IndentingNewLine]", 
 RowBox[{
  RowBox[{"Collect", "[", 
   RowBox[{"%", ",", 
    RowBox[{"{", 
     RowBox[{"p", ",", "q"}], "}"}], ",", "Simplify"}], "]"}], "/.", 
  RowBox[{"{", 
   RowBox[{
    RowBox[{
     RowBox[{
      RowBox[{"(", 
       RowBox[{"tM2", "+", 
        RowBox[{"2", " ", "zA2"}]}], ")"}], "\[Theta]"}], "->", 
     RowBox[{"2", "s0"}]}], ",", 
    RowBox[{
     RowBox[{"-", 
      FractionBox[
       RowBox[{"\[ImaginaryI]", " ", "h", " ", "q", " ", 
        RowBox[{"(", 
         RowBox[{"tM2", "+", 
          RowBox[{"2", " ", "zA2"}]}], ")"}], " ", "\[Rho]"}], 
       RowBox[{"2", " ", "Kz"}]]}], "->", 
     RowBox[{
      RowBox[{"-", "\[ImaginaryI]"}], " ", "q", "  ", 
      "\[CapitalDelta]y"}]}]}], "}"}]}], "\[IndentingNewLine]", 
 RowBox[{
  OverscriptBox[
   SubscriptBox["\[Psi]", "h2"], "~"], "==", 
  RowBox[{"ReplacePart", "[", 
   RowBox[{"tmp", ",", 
    RowBox[{"1", "->", 
     SuperscriptBox["\[ExponentialE]", 
      RowBox[{"Collect", "[", 
       RowBox[{"%", ",", "zD", ",", "Simplify"}], "]"}]]}]}], "]"}], 
  RowBox[{"(*", " ", 
   RowBox[{"Eq", ".", " ", 
    RowBox[{"(", 
     RowBox[{"11.", "d"}], ")"}]}], " ", "*)"}]}]}], "Input",
 CellChangeTimes->{{3.8495999558236375`*^9, 3.849599976491887*^9}, {
   3.8496000197973723`*^9, 3.8496000214250975`*^9}, 3.849600054561646*^9, {
   3.849600084873041*^9, 3.849600088028186*^9}, {3.84980342200218*^9, 
   3.849803433117129*^9}, 3.849803750864499*^9, 3.8498037965885687`*^9, {
   3.8498038341687393`*^9, 3.849803866476491*^9}, 3.849803905245584*^9, {
   3.8498043579219027`*^9, 3.8498044363761253`*^9}, {3.850216951492215*^9, 
   3.850216972463278*^9}, {3.850217016042464*^9, 3.850217019381793*^9}, {
   3.850217082179867*^9, 3.850217089554*^9}, {3.8502171204856195`*^9, 
   3.850217169546219*^9}, {3.850298185117032*^9, 3.8502982338816032`*^9}, 
   3.850298304321822*^9, {3.850298335072254*^9, 3.8502983943081956`*^9}, {
   3.850298455214101*^9, 3.850298509020957*^9}, {3.8502986170800247`*^9, 
   3.850298619790307*^9}, 3.8503071803577366`*^9, {3.8506394441340303`*^9, 
   3.8506394625087256`*^9}, {3.850646800286224*^9, 3.8506468168631*^9}, {
   3.8521931931737356`*^9, 3.8521932394771767`*^9}, {3.8521932779259424`*^9, 
   3.852193310570799*^9}, {3.8521933417266226`*^9, 3.8521933717234707`*^9}, {
   3.8521938486233463`*^9, 3.8521938579347973`*^9}, {3.852301473777345*^9, 
   3.852301569891006*^9}, {3.8523025463608384`*^9, 3.8523025546007195`*^9}, {
   3.853837763328353*^9, 3.8538377633293505`*^9}, {3.853837810440365*^9, 
   3.8538378104423623`*^9}, {3.8538379795828686`*^9, 3.853837998820642*^9}, {
   3.8538389897999125`*^9, 3.8538390195156293`*^9}, 3.8538391499005623`*^9, {
   3.8560881605094585`*^9, 3.8560881639477673`*^9}, {3.8573841257655973`*^9, 
   3.857384133872863*^9}, {3.857457539141756*^9, 3.8574575809131904`*^9}, 
   3.8794928933403068`*^9, 3.8794931047467313`*^9, {3.8794935450498004`*^9, 
   3.8794936215307245`*^9}, {3.8794936527699933`*^9, 
   3.8794936531889334`*^9}, {3.879493684023712*^9, 3.8794937328786087`*^9}, {
   3.879493773548602*^9, 3.879493796470634*^9}, {3.8794938728571653`*^9, 
   3.879493889633568*^9}, {3.879495084267542*^9, 3.879495093393512*^9}, 
   3.8795015663237724`*^9, 3.879680785441541*^9, {3.8796808262394066`*^9, 
   3.87968083430312*^9}, 3.879758709706362*^9, {3.8847689470901337`*^9, 
   3.8847689507969627`*^9}, {3.8895850424237986`*^9, 
   3.8895850428706217`*^9}, {3.8895857416896143`*^9, 3.8895857472296605`*^9}, 
   3.90809122753113*^9, 
   3.9087936497005134`*^9},ExpressionUUID->"a459f64b-c05f-49ba-b339-\
b6d3e8b7bf6b"],

Cell[BoxData[
 RowBox[{"{", 
  RowBox[{
   RowBox[{"p1", "\[Rule]", 
    RowBox[{"p", "+", 
     RowBox[{"Kz", " ", "\[Theta]"}], "-", 
     RowBox[{"q", " ", "\[Rho]"}]}]}], ",", 
   RowBox[{"q1", "\[Rule]", 
    RowBox[{"q", "+", 
     FractionBox[
      RowBox[{"h", " ", "\[Rho]"}], "2"], "-", 
     RowBox[{"Kz", " ", "\[Psi]"}]}]}], ",", 
   RowBox[{"p2", "\[Rule]", 
    RowBox[{"p", "-", 
     RowBox[{"Kz", " ", "\[Rho]", " ", "\[Psi]"}]}]}], ",", 
   RowBox[{"q2", "\[Rule]", "q"}]}], "}"}]], "Output",
 CellChangeTimes->{{3.8538390066502733`*^9, 3.85383902125246*^9}, 
   3.856088164717718*^9, 3.856412821486044*^9, 3.85722053913472*^9, 
   3.8573841348820653`*^9, 3.8574575432922707`*^9, {3.8574575744987526`*^9, 
   3.8574575815708103`*^9}, 3.879493567508033*^9, {3.879493617048832*^9, 
   3.8794936218158875`*^9}, {3.879493666711076*^9, 3.879493742312534*^9}, 
   3.879493775926479*^9, {3.879493876668873*^9, 3.8794938908160667`*^9}, 
   3.8794950953186636`*^9, 3.8795015668073926`*^9, 3.879680597436911*^9, 
   3.8796808355106535`*^9},ExpressionUUID->"5a6a00dd-a595-48aa-8edb-\
180a518e7200"],

Cell[BoxData[
 RowBox[{
  RowBox[{"\[ImaginaryI]", " ", "h", " ", "s0"}], "-", 
  FractionBox[
   RowBox[{"\[ImaginaryI]", " ", 
    SuperscriptBox["p", "2"], " ", "zD"}], 
   RowBox[{"2", " ", "Kz"}]], "-", 
  FractionBox[
   RowBox[{"\[ImaginaryI]", " ", 
    SuperscriptBox["q", "2"], " ", "zD"}], 
   RowBox[{"2", " ", "Kz"}]], "+", 
  RowBox[{"\[ImaginaryI]", " ", "p", " ", "\[CapitalDelta]x"}], "-", 
  RowBox[{"\[ImaginaryI]", " ", "q", " ", "\[CapitalDelta]y"}]}]], "Output",
 CellChangeTimes->{{3.8538390066502733`*^9, 3.85383902125246*^9}, 
   3.856088164717718*^9, 3.856412821486044*^9, 3.85722053913472*^9, 
   3.8573841348820653`*^9, 3.8574575432922707`*^9, {3.8574575744987526`*^9, 
   3.8574575815708103`*^9}, 3.879493567508033*^9, {3.879493617048832*^9, 
   3.8794936218158875`*^9}, {3.879493666711076*^9, 3.879493742312534*^9}, 
   3.879493775926479*^9, {3.879493876668873*^9, 3.8794938908160667`*^9}, 
   3.8794950953186636`*^9, 3.8795015668073926`*^9, 3.879680597436911*^9, 
   3.8796808361110535`*^9},ExpressionUUID->"e1c0f2f0-2c62-4e57-b9ac-\
ddcb346a459a"],

Cell[BoxData[
 RowBox[{
  OverscriptBox[
   SubscriptBox["\[Psi]", "h2"], "~"], "\[Equal]", 
  RowBox[{
   SuperscriptBox["\[ExponentialE]", 
    RowBox[{
     RowBox[{"-", 
      FractionBox[
       RowBox[{"\[ImaginaryI]", " ", 
        RowBox[{"(", 
         RowBox[{
          SuperscriptBox["p", "2"], "+", 
          SuperscriptBox["q", "2"]}], ")"}], " ", "zD"}], 
       RowBox[{"2", " ", "Kz"}]]}], "+", 
     RowBox[{"\[ImaginaryI]", " ", 
      RowBox[{"(", 
       RowBox[{
        RowBox[{"h", " ", "s0"}], "+", 
        RowBox[{"p", " ", "\[CapitalDelta]x"}], "-", 
        RowBox[{"q", " ", "\[CapitalDelta]y"}]}], ")"}]}]}]], " ", 
   RowBox[{"R", "[", 
    RowBox[{"p", ",", "tS"}], "]"}], " ", 
   RowBox[{"R", "[", 
    RowBox[{
     RowBox[{"p", "+", 
      RowBox[{"Kz", " ", "\[Theta]"}], "-", 
      RowBox[{"q", " ", "\[Rho]"}]}], ",", "tA"}], "]"}], " ", 
   RowBox[{"R", "[", 
    RowBox[{
     RowBox[{"p", "+", 
      RowBox[{"Kz", " ", "\[Theta]"}], "-", 
      RowBox[{"q", " ", "\[Rho]"}]}], ",", "tM2"}], "]"}], " ", 
   RowBox[{
    OverscriptBox[
     SubscriptBox["\[Psi]", "in"], "~"], "[", 
    RowBox[{"p", ",", "q"}], "]"}]}]}]], "Output",
 CellChangeTimes->{{3.8538390066502733`*^9, 3.85383902125246*^9}, 
   3.856088164717718*^9, 3.856412821486044*^9, 3.85722053913472*^9, 
   3.8573841348820653`*^9, 3.8574575432922707`*^9, {3.8574575744987526`*^9, 
   3.8574575815708103`*^9}, 3.879493567508033*^9, {3.879493617048832*^9, 
   3.8794936218158875`*^9}, {3.879493666711076*^9, 3.879493742312534*^9}, 
   3.879493775926479*^9, {3.879493876668873*^9, 3.8794938908160667`*^9}, 
   3.8794950953186636`*^9, 3.8795015668073926`*^9, 3.879680597436911*^9, 
   3.879680836117037*^9},ExpressionUUID->"5d2f83fb-e0b3-431b-8df2-\
42e4d73627e9"]
}, Open  ]]
}, Closed]]
}, Open  ]],

Cell[CellGroupData[{

Cell["6. Exit waves: partially coherent source", "Section",
 CellChangeTimes->{{3.8166069820507374`*^9, 3.8166069846756716`*^9}, {
   3.8174740668322573`*^9, 3.8174740827101135`*^9}, 3.8250787043089485`*^9, 
   3.825564960137077*^9, {3.8370631719301186`*^9, 3.837063198195103*^9}, {
   3.8415756212741013`*^9, 3.8415756232166824`*^9}, 3.8416525951454687`*^9, {
   3.8442287117648125`*^9, 3.8442287452677383`*^9}, {3.8459626682019863`*^9, 
   3.8459626780161514`*^9}, 3.8470941061897273`*^9, {3.879755841365157*^9, 
   3.879755855759577*^9}, {3.8895851075296493`*^9, 3.889585112693402*^9}},
 Background->RGBColor[
  0.88, 1, 0.88],ExpressionUUID->"18d04dda-41ce-4c9c-9507-8d58e2241d61"],

Cell[CellGroupData[{

Cell[TextData[StyleBox["definitions",
 FontWeight->"Normal"]], "Subsubsection",
 CellChangeTimes->{{3.8166069820507374`*^9, 3.8166069846756716`*^9}, {
   3.8174740668322573`*^9, 3.8174740827101135`*^9}, 3.8250787043089485`*^9, 
   3.825564960137077*^9, {3.8370631719301186`*^9, 3.837063198195103*^9}, {
   3.8415756212741013`*^9, 3.8415756232166824`*^9}, 3.8416525951454687`*^9, {
   3.8442287117648125`*^9, 3.844228726041153*^9}, 3.8459613113454647`*^9, 
   3.8459626605634904`*^9, {3.8472701821593075`*^9, 3.8472701861278014`*^9}, 
   3.8633323653744354`*^9, {3.863511233431711*^9, 3.863511263168659*^9}, {
   3.8635960603027687`*^9, 3.863596062091681*^9}, {3.8726660494999166`*^9, 
   3.872666050990694*^9}, {3.8788050814283586`*^9, 3.878805083996377*^9}},
 Background->RGBColor[
  0.88, 1, 0.88],ExpressionUUID->"2aeeb343-7097-4f2d-a16d-8a8be19b0285"],

Cell[CellGroupData[{

Cell[BoxData[{
 RowBox[{
  RowBox[{
   RowBox[{"Clear", "[", "\"\<Global`*\>\"", "]"}], ";", 
   RowBox[{"Remove", "[", "\"\<Global`*\>\"", "]"}], ";"}], 
  "\[IndentingNewLine]", "\[IndentingNewLine]", 
  RowBox[{"(*", " ", 
   RowBox[{
    RowBox[{"crystal", " ", "diffraction"}], ",", " ", "Laue"}], " ", 
   "*)"}]}], "\[IndentingNewLine]", 
 RowBox[{
  RowBox[{
   RowBox[{
    RowBox[{"U0", "[", 
     RowBox[{"p_", ",", "q_", ",", "z_"}], "]"}], "=", 
    RowBox[{
     RowBox[{"{", "\[IndentingNewLine]", 
      RowBox[{
       RowBox[{"{", 
        RowBox[{
         RowBox[{"T", "[", 
          RowBox[{"p", ",", "z"}], "]"}], ",", " ", 
         RowBox[{"R", "[", 
          RowBox[{"p", ",", "z"}], "]"}]}], "}"}], ",", "\[IndentingNewLine]", 
       RowBox[{"{", 
        RowBox[{
         RowBox[{"R", "[", 
          RowBox[{"p", ",", "z"}], "]"}], ",", 
         RowBox[{"T", "[", 
          RowBox[{
           RowBox[{"-", "p"}], ",", "z"}], "]"}]}], "}"}]}], "}"}], 
     SuperscriptBox["\[ExponentialE]", 
      RowBox[{"-", 
       FractionBox[
        RowBox[{"\[ImaginaryI]", 
         RowBox[{"(", 
          RowBox[{
           SuperscriptBox["p", "2"], "+", " ", 
           SuperscriptBox["q", "2"]}], ")"}], " ", "z"}], 
        RowBox[{"2", " ", "Kz"}]]}]]}]}], ";"}], 
  RowBox[{"(*", " ", 
   RowBox[{"Eq", ".", " ", 
    RowBox[{"(", 
     RowBox[{"4", "a"}], ")"}]}], " ", "*)"}], "\[IndentingNewLine]", 
  RowBox[{"(*", " ", 
   RowBox[{"free", "-", 
    RowBox[{"space", " ", "propagation"}]}], " ", 
   "*)"}]}], "\[IndentingNewLine]", 
 RowBox[{
  RowBox[{
   RowBox[{
    RowBox[{"F", "[", 
     RowBox[{"p_", ",", "q_", ",", "z_"}], "]"}], "=", 
    RowBox[{
     RowBox[{"{", "\[IndentingNewLine]", 
      RowBox[{
       RowBox[{"{", 
        RowBox[{
         SuperscriptBox["\[ExponentialE]", 
          RowBox[{
           RowBox[{"+", "\[ImaginaryI]"}], " ", "p", " ", "z", " ", 
           RowBox[{"Tan", "[", "\[CapitalTheta]B", "]"}]}]], ",", "0"}], 
        "}"}], ",", "\[IndentingNewLine]", 
       RowBox[{"{", 
        RowBox[{"0", ",", 
         SuperscriptBox["\[ExponentialE]", 
          RowBox[{
           RowBox[{"-", "\[ImaginaryI]"}], " ", "p", " ", "z", " ", 
           RowBox[{"Tan", "[", "\[CapitalTheta]B", "]"}]}]]}], "}"}]}], "}"}], 
     SuperscriptBox["\[ExponentialE]", 
      RowBox[{"-", 
       FractionBox[
        RowBox[{"\[ImaginaryI]", 
         RowBox[{"(", 
          RowBox[{
           SuperscriptBox["p", "2"], "+", " ", 
           SuperscriptBox["q", "2"]}], ")"}], " ", "z"}], 
        RowBox[{"2", " ", "Kz"}]]}]]}]}], ";"}], 
  RowBox[{"(*", " ", 
   RowBox[{"Eq", ".", " ", 
    RowBox[{"(", 
     RowBox[{"3", "c"}], ")"}]}], " ", "*)"}], "\[IndentingNewLine]", 
  RowBox[{"(*", " ", 
   RowBox[{"transformation", " ", 
    RowBox[{"(", 
     RowBox[{"6", "b"}], ")"}]}], " ", "*)"}]}], "\[IndentingNewLine]", 
 RowBox[{
  RowBox[{
   RowBox[{
    RowBox[{"Mz1", "[", 
     RowBox[{"p_", ",", "p1_", ",", "q_", ",", "q1_", ",", "z_"}], "]"}], "=", 
    RowBox[{
     RowBox[{"{", "\[IndentingNewLine]", 
      RowBox[{
       RowBox[{"{", 
        RowBox[{
         RowBox[{
          SuperscriptBox["\[ExponentialE]", 
           FractionBox[
            RowBox[{"\[ImaginaryI]", "h", 
             RowBox[{"(", 
              RowBox[{"s", "+", 
               RowBox[{"\[Theta]", " ", "z"}]}], ")"}]}], "2"]], " ", 
          RowBox[{"DiracDelta", "[", 
           RowBox[{
            RowBox[{"p1", "-", "p", "-", 
             RowBox[{"\[Rho]", " ", "q"}], "+", 
             RowBox[{"\[Theta]", " ", "Kz"}]}], ",", 
            RowBox[{"q1", "-", "q", "-", 
             FractionBox[
              RowBox[{"h", " ", "\[Rho]"}], "2"], "-", 
             RowBox[{"\[Psi]", " ", "Kz"}]}]}], "]"}]}], ",", "0"}], "}"}], 
       ",", "\[IndentingNewLine]", 
       RowBox[{"{", 
        RowBox[{"0", ",", 
         RowBox[{
          SuperscriptBox["\[ExponentialE]", 
           RowBox[{"-", 
            FractionBox[
             RowBox[{"\[ImaginaryI]", "h", 
              RowBox[{"(", 
               RowBox[{"s", "+", 
                RowBox[{"\[Theta]", " ", "z"}]}], ")"}]}], "2"]}]], " ", 
          RowBox[{"DiracDelta", "[", 
           RowBox[{
            RowBox[{"p1", "-", "p", "-", 
             RowBox[{"\[Rho]", " ", "q"}], "+", 
             RowBox[{"\[Theta]", " ", "Kz"}]}], ",", 
            RowBox[{"q1", "-", "q", "+", 
             FractionBox[
              RowBox[{"h", " ", "\[Rho]"}], "2"], "-", 
             RowBox[{"\[Psi]", " ", "Kz"}]}]}], "]"}]}]}], "}"}]}], 
      "\[IndentingNewLine]", "}"}], 
     SuperscriptBox["\[ExponentialE]", 
      RowBox[{
       RowBox[{"-", "\[ImaginaryI]"}], " ", 
       RowBox[{"(", 
        RowBox[{
         RowBox[{"p", " ", "z", " ", "\[Theta]"}], "-", 
         RowBox[{"q", " ", "z", " ", "\[Psi]"}]}], ")"}]}]]}]}], ";"}], 
  RowBox[{"(*", " ", 
   RowBox[{"Eq", ".", " ", 
    RowBox[{"(", 
     RowBox[{"6", "b"}], ")"}]}], " ", "*)"}], "\[IndentingNewLine]", 
  RowBox[{"(*", " ", 
   RowBox[{"inverse", " ", "of", " ", "the", " ", "transformation", " ", 
    RowBox[{"(", 
     RowBox[{"6", "b"}], ")"}]}], " ", "*)"}]}], "\[IndentingNewLine]", 
 RowBox[{
  RowBox[{
   RowBox[{
    RowBox[{"Mz2", "[", 
     RowBox[{"p_", ",", "p1_", ",", "q_", ",", "q1_", ",", "z_"}], "]"}], "=", 
    RowBox[{
     RowBox[{"Mz1", "[", 
      RowBox[{"p", ",", "p1", ",", "q", ",", "q1", ",", "z"}], "]"}], "/.", 
     RowBox[{"{", 
      RowBox[{
       RowBox[{"s", "->", 
        RowBox[{"-", "s"}]}], ",", 
       RowBox[{"\[Theta]", "->", 
        RowBox[{"-", "\[Theta]"}]}], ",", 
       RowBox[{"\[Rho]", "->", 
        RowBox[{"-", "\[Rho]"}]}], ",", 
       RowBox[{"\[Psi]", "->", 
        RowBox[{"-", "\[Psi]"}]}]}], "}"}]}]}], ";"}], "\[IndentingNewLine]", 
  RowBox[{"(*", " ", 
   RowBox[{"o", " ", "and", " ", "h", " ", "projectors"}], " ", 
   "*)"}]}], "\[IndentingNewLine]", 
 RowBox[{
  RowBox[{"Po", "=", 
   RowBox[{"{", 
    RowBox[{
     RowBox[{"{", 
      RowBox[{"1", ",", "0"}], "}"}], ",", 
     RowBox[{"{", 
      RowBox[{"0", ",", "0"}], "}"}]}], "}"}]}], ";"}], "\[IndentingNewLine]", 
 RowBox[{
  RowBox[{
   RowBox[{"Ph", "=", 
    RowBox[{"{", 
     RowBox[{
      RowBox[{"{", 
       RowBox[{"0", ",", "0"}], "}"}], ",", 
      RowBox[{"{", 
       RowBox[{"0", ",", "1"}], "}"}]}], "}"}]}], ";"}], 
  "\[IndentingNewLine]", "\[IndentingNewLine]", 
  RowBox[{"(*", " ", 
   RowBox[{
    RowBox[{"\[LeftAngleBracket]", 
     RowBox[{"p", ",", 
      RowBox[{"q", "|", 
       RowBox[{"X1", " ", "Po"}], "|", "p1"}], ",", "q1"}], 
     "\[RightAngleBracket]"}], ",", " ", 
    RowBox[{
    "to", " ", "be", " ", "integrated", " ", "over", " ", "p2", " ", "and", 
     " ", "q2"}], ",", " ", 
    RowBox[{"see", " ", 
     RowBox[{"Eq", ".", " ", 
      RowBox[{"(", "19", ")"}]}]}]}], " ", "*)"}]}], "\[IndentingNewLine]", 
 RowBox[{
  RowBox[{"arm1", "=", 
   RowBox[{
    RowBox[{"F", "[", 
     RowBox[{"p", ",", "q", ",", "zDA"}], "]"}], ".", 
    RowBox[{"Mz2", "[", 
     RowBox[{"p", ",", "p2", ",", "q", ",", "q2", ",", 
      RowBox[{"\[CapitalDelta]z", "+", "tA"}]}], "]"}], ".", 
    RowBox[{"U0", "[", 
     RowBox[{"p2", ",", "q2", ",", "tA"}], "]"}], ".", 
    RowBox[{"Mz1", "[", 
     RowBox[{"p2", ",", "p1", ",", "q2", ",", "q1", ",", "\[CapitalDelta]z"}],
      "]"}], ".", "\[IndentingNewLine]", 
    RowBox[{"F", "[", 
     RowBox[{"p1", ",", "q1", ",", "zA1"}], "]"}], ".", "Ph", ".", 
    RowBox[{"U0", "[", 
     RowBox[{"p1", ",", "q1", ",", "tM1"}], "]"}], ".", 
    RowBox[{"F", "[", 
     RowBox[{"p1", ",", "q1", ",", "zM1"}], "]"}], ".", "Po", ".", 
    RowBox[{"U0", "[", 
     RowBox[{"p1", ",", "q1", ",", "tS"}], "]"}], ".", 
    RowBox[{"F", "[", 
     RowBox[{"p1", ",", "q1", ",", "zS"}], "]"}], ".", "Po"}]}], ";", 
  "\[IndentingNewLine]", 
  RowBox[{"(*", " ", 
   RowBox[{
    RowBox[{"\[LeftAngleBracket]", 
     RowBox[{"p", ",", 
      RowBox[{"q", "|", 
       RowBox[{"X2", " ", "Po"}], "|", "p1"}], ",", "q1"}], 
     "\[RightAngleBracket]"}], ",", " ", 
    RowBox[{
    "to", " ", "be", " ", "integrated", " ", "over", " ", "p2", " ", "and", 
     " ", "q2"}], ",", " ", 
    RowBox[{"see", " ", 
     RowBox[{"Eq", ".", " ", 
      RowBox[{"(", "19", ")"}]}]}]}], " ", "*)"}]}], "\[IndentingNewLine]", 
 RowBox[{
  RowBox[{
   RowBox[{"arm2", "=", 
    RowBox[{
     RowBox[{"F", "[", 
      RowBox[{"p", ",", "q", ",", "zDA"}], "]"}], ".", 
     RowBox[{"Mz2", "[", 
      RowBox[{"p", ",", "p2", ",", "q", ",", "q2", ",", 
       RowBox[{"\[CapitalDelta]z", "+", "tA"}]}], "]"}], ".", 
     RowBox[{"U0", "[", 
      RowBox[{"p2", ",", "q2", ",", "tA"}], "]"}], ".", 
     RowBox[{"F", "[", 
      RowBox[{"p2", ",", "q2", ",", "zA2"}], "]"}], ".", "Po", ".", 
     RowBox[{"U0", "[", 
      RowBox[{"p2", ",", "q2", ",", "tM2"}], "]"}], ".", 
     RowBox[{"Mz1", "[", 
      RowBox[{"p2", ",", "p1", ",", "q2", ",", "q1", ",", 
       RowBox[{"\[CapitalDelta]z", "-", "tM2", "-", "zA2"}]}], "]"}], ".", 
     "\[IndentingNewLine]", 
     RowBox[{"F", "[", 
      RowBox[{"p1", ",", "q1", ",", "zM2"}], "]"}], ".", "Ph", ".", 
     RowBox[{"U0", "[", 
      RowBox[{"p1", ",", "q1", ",", "tS"}], "]"}], ".", 
     RowBox[{"F", "[", 
      RowBox[{"p1", ",", "q1", ",", "zS"}], "]"}], ".", "Po"}]}], ";"}], 
  "\[IndentingNewLine]", "\[IndentingNewLine]", 
  RowBox[{"(*", " ", 
   RowBox[{
    RowBox[{
    "the", " ", "factor", " ", "of", " ", "4", " ", "is", " ", "form", " ", 
     RowBox[{"\[Delta]", "[", 
      RowBox[{
       RowBox[{"p1", "-", "p", "-", 
        RowBox[{"\[Rho]", " ", "q"}], "+", 
        RowBox[{"\[Theta]", " ", "Kz"}]}], ",", 
       RowBox[{"q1", "-", "q", "-", 
        RowBox[{"h\[Rho]", "/", "2"}]}]}], "]"}]}], " ", "=", " ", 
    RowBox[{"2", 
     RowBox[{"\[Delta]", "[", 
      RowBox[{
       RowBox[{
        RowBox[{"2", " ", "q"}], "-", 
        RowBox[{"2", " ", "q1"}], "+", 
        RowBox[{"h", " ", "\[Rho]"}]}], ",", 
       RowBox[{
        RowBox[{"-", "p"}], "+", "p1", "+", 
        RowBox[{"Kz", " ", "\[Theta]"}], "-", 
        RowBox[{"q", " ", "\[Rho]"}]}]}], "]"}]}]}], " ", 
   "*)"}]}], "\[IndentingNewLine]", 
 RowBox[{"X1Poo", "=", 
  RowBox[{
   RowBox[{"arm1", "[", 
    RowBox[{"[", 
     RowBox[{"1", ",", "1"}], "]"}], "]"}], "/", 
   "4"}]}], "\[IndentingNewLine]", 
 RowBox[{"X1Poh", "=", 
  RowBox[{
   RowBox[{"arm1", "[", 
    RowBox[{"[", 
     RowBox[{"2", ",", "1"}], "]"}], "]"}], "/", 
   "4"}]}], "\[IndentingNewLine]", 
 RowBox[{"X2Poo", "=", 
  RowBox[{
   RowBox[{"arm2", "[", 
    RowBox[{"[", 
     RowBox[{"1", ",", "1"}], "]"}], "]"}], "/", 
   "4"}]}], "\[IndentingNewLine]", 
 RowBox[{"X2Poh", "=", 
  RowBox[{
   RowBox[{"arm2", "[", 
    RowBox[{"[", 
     RowBox[{"2", ",", "1"}], "]"}], "]"}], "/", "4"}]}]}], "Input",
 CellChangeTimes->{{3.8468207617787995`*^9, 3.8468208176780186`*^9}, {
   3.846820849174878*^9, 3.846820864733391*^9}, {3.8468209173244*^9, 
   3.846820942704111*^9}, {3.846821050437772*^9, 3.846821074618605*^9}, {
   3.8468211048596034`*^9, 3.8468211978217077`*^9}, {3.846821280760149*^9, 
   3.846821360006033*^9}, {3.8468214403086147`*^9, 3.846821466274893*^9}, {
   3.8468215033596935`*^9, 3.84682150498746*^9}, {3.8468215541588907`*^9, 
   3.8468216186613293`*^9}, {3.8468217083092184`*^9, 
   3.8468217538742037`*^9}, {3.846822243641891*^9, 3.846822247322579*^9}, {
   3.846822314903368*^9, 3.8468223389382515`*^9}, 3.8468245289453015`*^9, {
   3.8468304208452387`*^9, 3.8468304219356527`*^9}, {3.8468308903167315`*^9, 
   3.846830900436088*^9}, {3.8468313710073705`*^9, 3.8468314281466637`*^9}, 
   3.8469249807921705`*^9, {3.8477097887431216`*^9, 3.847709858272173*^9}, {
   3.8495305793260965`*^9, 3.849530617540827*^9}, {3.8495306496476665`*^9, 
   3.84953073011539*^9}, 3.8495308980607767`*^9, {3.849530944351895*^9, 
   3.849530974225534*^9}, 3.849531004788165*^9, {3.849531082079577*^9, 
   3.849531082309144*^9}, {3.8495314141469097`*^9, 3.849531471450448*^9}, {
   3.84953151022866*^9, 3.84953154419722*^9}, {3.8495316045842323`*^9, 
   3.84953161641928*^9}, {3.849531668409937*^9, 3.849531668930874*^9}, {
   3.8495318684055233`*^9, 3.849531868770629*^9}, {3.849532241312422*^9, 
   3.849532242175584*^9}, {3.8495323766190205`*^9, 3.849532397708663*^9}, {
   3.8495324353743567`*^9, 3.8495324581954665`*^9}, {3.84953259571775*^9, 
   3.849532626591591*^9}, {3.8495328851481023`*^9, 3.8495330413232727`*^9}, 
   3.8495332120022464`*^9, {3.849538292646745*^9, 3.849538294010021*^9}, {
   3.8495841454742503`*^9, 3.849584186529112*^9}, {3.84960358077148*^9, 
   3.8496036116713095`*^9}, {3.8496037608434734`*^9, 
   3.8496037895974293`*^9}, {3.850207267023901*^9, 3.8502072709923134`*^9}, {
   3.850207308107933*^9, 3.8502073748042016`*^9}, {3.850212962154451*^9, 
   3.8502129701924577`*^9}, {3.8502130296254435`*^9, 3.850213087621616*^9}, {
   3.850213119693307*^9, 3.850213122126484*^9}, {3.8502132115187225`*^9, 
   3.8502132308574696`*^9}, {3.8502137068909225`*^9, 
   3.8502137389624624`*^9}, {3.8502941696768026`*^9, 3.8502941748910446`*^9}, 
   3.850294615689891*^9, {3.8502999804889517`*^9, 3.8503000004102335`*^9}, 
   3.850309516765641*^9, 3.8503095609474173`*^9, {3.8504786843980064`*^9, 
   3.850478706355496*^9}, {3.8504787365528617`*^9, 3.8504787647672415`*^9}, {
   3.8504788153030434`*^9, 3.850478873212368*^9}, {3.850478924531185*^9, 
   3.8504789355686903`*^9}, 3.8506382553450327`*^9, {3.8506382858260946`*^9, 
   3.85063830875976*^9}, {3.850638349010795*^9, 3.8506383899025445`*^9}, {
   3.8508982840577126`*^9, 3.850898348303316*^9}, {3.8508994194759665`*^9, 
   3.8508994612465124`*^9}, {3.8508994925397186`*^9, 3.850899510227543*^9}, 
   3.8508995524376802`*^9, 3.8508996116503*^9, {3.8508998163795967`*^9, 
   3.85089981928792*^9}, 3.850900092023994*^9, 3.8509001384768505`*^9, {
   3.8509004842432537`*^9, 3.850900488963234*^9}, {3.8509005761470957`*^9, 
   3.8509006165046215`*^9}, {3.851490299857855*^9, 3.8514903351155796`*^9}, {
   3.85149036613695*^9, 3.8514903840852475`*^9}, {3.8514905916995354`*^9, 
   3.8514905994229784`*^9}, {3.851490777322529*^9, 3.8514907915576663`*^9}, {
   3.851588828011853*^9, 3.851588847139186*^9}, {3.851588901106498*^9, 
   3.851588923367817*^9}, {3.851589357088114*^9, 3.85158937511388*^9}, {
   3.8515900265583277`*^9, 3.8515900392533746`*^9}, {3.8515900717968597`*^9, 
   3.8515900949882975`*^9}, {3.851766119288553*^9, 3.851766128727707*^9}, {
   3.8517851715052557`*^9, 3.851785172077419*^9}, {3.851785239635666*^9, 
   3.8517852716349907`*^9}, {3.8517853208177137`*^9, 3.851785350043707*^9}, {
   3.8517854319336953`*^9, 3.8517854587569475`*^9}, {3.8517860247283545`*^9, 
   3.851786027170332*^9}, {3.851847967659701*^9, 3.851847970483865*^9}, 
   3.851850321063333*^9, {3.851851171201889*^9, 3.8518512375369186`*^9}, {
   3.8518512832998247`*^9, 3.8518513640936384`*^9}, {3.8518528942135468`*^9, 
   3.851852920256942*^9}, {3.8518581105233936`*^9, 3.8518581132038026`*^9}, {
   3.852087946202081*^9, 3.8520879468267155`*^9}, 3.8521045934613533`*^9, {
   3.852116564184184*^9, 3.8521165680292397`*^9}, {3.8522787264209456`*^9, 
   3.85227875428467*^9}, {3.852278810107359*^9, 3.8522788139871855`*^9}, {
   3.8522788836233063`*^9, 3.8522789724751167`*^9}, {3.8522803136429367`*^9, 
   3.852280314369999*^9}, {3.8538346214339094`*^9, 3.853834638310381*^9}, {
   3.853834835509967*^9, 3.8538348427704706`*^9}, {3.8538373507947464`*^9, 
   3.8538373524598413`*^9}, {3.8538373866699376`*^9, 3.853837412315953*^9}, 
   3.853837733008316*^9, {3.8538377631629086`*^9, 3.8538377631720705`*^9}, {
   3.85383789230435*^9, 3.8538379173259387`*^9}, {3.8538380177918763`*^9, 
   3.85383805677523*^9}, {3.853838133505517*^9, 3.853838133820938*^9}, {
   3.8541668488479633`*^9, 3.854166851418186*^9}, {3.856086519056966*^9, 
   3.856086557613306*^9}, {3.856411930094754*^9, 3.856411984191615*^9}, 
   3.856412613819271*^9, {3.857382033957076*^9, 3.8573820355126705`*^9}, {
   3.8573820662534413`*^9, 3.857382091500365*^9}, {3.857383936485674*^9, 
   3.857383940423415*^9}, {3.879477266045867*^9, 3.8794772667079306`*^9}, {
   3.8794773272812157`*^9, 3.879477348732603*^9}, {3.879477384373824*^9, 
   3.8794773983390894`*^9}, {3.8794774880637565`*^9, 
   3.8794774909267335`*^9}, {3.8794777119836493`*^9, 3.879477749666334*^9}, {
   3.8794779241924973`*^9, 3.879477948514656*^9}, {3.8794780377944007`*^9, 
   3.8794780395501876`*^9}, {3.879478101333245*^9, 3.8794781129342895`*^9}, {
   3.879478163218974*^9, 3.8794781885238185`*^9}, {3.8794788304621763`*^9, 
   3.8794788557256393`*^9}, {3.8794788914966326`*^9, 3.879478943988256*^9}, {
   3.879596275758629*^9, 3.8795962996137943`*^9}, {3.8795975887981834`*^9, 
   3.8795975942924285`*^9}, 3.87966726353663*^9, {3.8797557426676455`*^9, 
   3.8797557501647687`*^9}, {3.8797558854481726`*^9, 
   3.8797559021464806`*^9}, {3.879755974415919*^9, 3.8797559752748175`*^9}, {
   3.8797560396653357`*^9, 3.879756040299934*^9}, {3.879756325996747*^9, 
   3.8797563846435566`*^9}, {3.8797567669944744`*^9, 3.879756847282976*^9}, {
   3.879757573502709*^9, 3.8797576883884754`*^9}, {3.879757723698645*^9, 
   3.8797578105327263`*^9}, {3.8797588794954014`*^9, 3.87975890445467*^9}, {
   3.8799170931157594`*^9, 3.879917101040801*^9}, {3.884598578459794*^9, 
   3.88459865823529*^9}, {3.884598728338504*^9, 3.8845987333146777`*^9}, {
   3.88460441332456*^9, 3.8846044171460185`*^9}, {3.8847670327514577`*^9, 
   3.884767100071617*^9}, {3.884767182656582*^9, 3.884767221582734*^9}, {
   3.884767288761175*^9, 3.884767337875284*^9}, {3.8849476126517515`*^9, 
   3.884947614318679*^9}, {3.8895851201060047`*^9, 3.8895851369025292`*^9}, {
   3.889585545844949*^9, 3.8895855506098323`*^9}, 3.90879373177779*^9, {
   3.908793804947133*^9, 3.908793807823722*^9}},
 FontFamily->"Consolas",
 FontWeight->"Bold",ExpressionUUID->"ac095009-70ad-4ede-b0eb-5276e6067f9f"],

Cell[BoxData[
 RowBox[{
  SuperscriptBox["\[ExponentialE]", 
   RowBox[{
    RowBox[{"-", 
     FractionBox[
      RowBox[{"\[ImaginaryI]", " ", 
       RowBox[{"(", 
        RowBox[{
         SuperscriptBox["p2", "2"], "+", 
         SuperscriptBox["q2", "2"]}], ")"}], " ", "tA"}], 
      RowBox[{"2", " ", "Kz"}]]}], "-", 
    FractionBox[
     RowBox[{"\[ImaginaryI]", " ", 
      RowBox[{"(", 
       RowBox[{
        SuperscriptBox["p1", "2"], "+", 
        SuperscriptBox["q1", "2"]}], ")"}], " ", "tM1"}], 
     RowBox[{"2", " ", "Kz"}]], "-", 
    FractionBox[
     RowBox[{"\[ImaginaryI]", " ", 
      RowBox[{"(", 
       RowBox[{
        SuperscriptBox["p1", "2"], "+", 
        SuperscriptBox["q1", "2"]}], ")"}], " ", "tS"}], 
     RowBox[{"2", " ", "Kz"}]], "-", 
    FractionBox[
     RowBox[{"\[ImaginaryI]", " ", 
      RowBox[{"(", 
       RowBox[{
        SuperscriptBox["p1", "2"], "+", 
        SuperscriptBox["q1", "2"]}], ")"}], " ", "zA1"}], 
     RowBox[{"2", " ", "Kz"}]], "-", 
    FractionBox[
     RowBox[{"\[ImaginaryI]", " ", 
      RowBox[{"(", 
       RowBox[{
        SuperscriptBox["p", "2"], "+", 
        SuperscriptBox["q", "2"]}], ")"}], " ", "zDA"}], 
     RowBox[{"2", " ", "Kz"}]], "-", 
    FractionBox[
     RowBox[{"\[ImaginaryI]", " ", 
      RowBox[{"(", 
       RowBox[{
        SuperscriptBox["p1", "2"], "+", 
        SuperscriptBox["q1", "2"]}], ")"}], " ", "zM1"}], 
     RowBox[{"2", " ", "Kz"}]], "-", 
    FractionBox[
     RowBox[{"\[ImaginaryI]", " ", 
      RowBox[{"(", 
       RowBox[{
        SuperscriptBox["p1", "2"], "+", 
        SuperscriptBox["q1", "2"]}], ")"}], " ", "zS"}], 
     RowBox[{"2", " ", "Kz"}]], "-", 
    RowBox[{
     FractionBox["1", "2"], " ", "\[ImaginaryI]", " ", "h", " ", 
     RowBox[{"(", 
      RowBox[{"s", "+", 
       RowBox[{"\[CapitalDelta]z", " ", "\[Theta]"}]}], ")"}]}], "+", 
    RowBox[{
     FractionBox["1", "2"], " ", "\[ImaginaryI]", " ", "h", " ", 
     RowBox[{"(", 
      RowBox[{
       RowBox[{"-", "s"}], "-", 
       RowBox[{
        RowBox[{"(", 
         RowBox[{"tA", "+", "\[CapitalDelta]z"}], ")"}], " ", "\[Theta]"}]}], 
      ")"}]}], "-", 
    RowBox[{"\[ImaginaryI]", " ", 
     RowBox[{"(", 
      RowBox[{
       RowBox[{"p2", " ", "\[CapitalDelta]z", " ", "\[Theta]"}], "-", 
       RowBox[{"q2", " ", "\[CapitalDelta]z", " ", "\[Psi]"}]}], ")"}]}], "-", 
    RowBox[{"\[ImaginaryI]", " ", 
     RowBox[{"(", 
      RowBox[{
       RowBox[{
        RowBox[{"-", "p"}], " ", 
        RowBox[{"(", 
         RowBox[{"tA", "+", "\[CapitalDelta]z"}], ")"}], " ", "\[Theta]"}], 
       "+", 
       RowBox[{"q", " ", 
        RowBox[{"(", 
         RowBox[{"tA", "+", "\[CapitalDelta]z"}], ")"}], " ", "\[Psi]"}]}], 
      ")"}]}], "-", 
    RowBox[{"\[ImaginaryI]", " ", "p1", " ", "zA1", " ", 
     RowBox[{"Tan", "[", "\[CapitalTheta]B", "]"}]}], "+", 
    RowBox[{"\[ImaginaryI]", " ", "p", " ", "zDA", " ", 
     RowBox[{"Tan", "[", "\[CapitalTheta]B", "]"}]}], "+", 
    RowBox[{"\[ImaginaryI]", " ", "p1", " ", "zM1", " ", 
     RowBox[{"Tan", "[", "\[CapitalTheta]B", "]"}]}], "+", 
    RowBox[{"\[ImaginaryI]", " ", "p1", " ", "zS", " ", 
     RowBox[{"Tan", "[", "\[CapitalTheta]B", "]"}]}]}]], " ", 
  RowBox[{"DiracDelta", "[", 
   RowBox[{
    RowBox[{
     RowBox[{"-", "p"}], "+", "p2", "-", 
     RowBox[{"Kz", " ", "\[Theta]"}], "+", 
     RowBox[{"q", " ", "\[Rho]"}]}], ",", 
    RowBox[{
     RowBox[{
      RowBox[{"-", "2"}], " ", "q"}], "+", 
     RowBox[{"2", " ", "q2"}], "+", 
     RowBox[{"h", " ", "\[Rho]"}], "+", 
     RowBox[{"2", " ", "Kz", " ", "\[Psi]"}]}]}], "]"}], " ", 
  RowBox[{"DiracDelta", "[", 
   RowBox[{
    RowBox[{"p1", "-", "p2", "+", 
     RowBox[{"Kz", " ", "\[Theta]"}], "-", 
     RowBox[{"q2", " ", "\[Rho]"}]}], ",", 
    RowBox[{
     RowBox[{"2", " ", "q1"}], "-", 
     RowBox[{"2", " ", "q2"}], "+", 
     RowBox[{"h", " ", "\[Rho]"}], "-", 
     RowBox[{"2", " ", "Kz", " ", "\[Psi]"}]}]}], "]"}], " ", 
  RowBox[{"R", "[", 
   RowBox[{"p1", ",", "tM1"}], "]"}], " ", 
  RowBox[{"R", "[", 
   RowBox[{"p2", ",", "tA"}], "]"}], " ", 
  RowBox[{"T", "[", 
   RowBox[{"p1", ",", "tS"}], "]"}]}]], "Output",
 CellChangeTimes->{3.8846044304646463`*^9, 3.8847673867352247`*^9, 
  3.8849481421537466`*^9},ExpressionUUID->"0b4b3ba5-0bf3-4549-a250-\
ced2f8e30e33"],

Cell[BoxData[
 RowBox[{
  SuperscriptBox["\[ExponentialE]", 
   RowBox[{
    RowBox[{"-", 
     FractionBox[
      RowBox[{"\[ImaginaryI]", " ", 
       RowBox[{"(", 
        RowBox[{
         SuperscriptBox["p2", "2"], "+", 
         SuperscriptBox["q2", "2"]}], ")"}], " ", "tA"}], 
      RowBox[{"2", " ", "Kz"}]]}], "-", 
    FractionBox[
     RowBox[{"\[ImaginaryI]", " ", 
      RowBox[{"(", 
       RowBox[{
        SuperscriptBox["p1", "2"], "+", 
        SuperscriptBox["q1", "2"]}], ")"}], " ", "tM1"}], 
     RowBox[{"2", " ", "Kz"}]], "-", 
    FractionBox[
     RowBox[{"\[ImaginaryI]", " ", 
      RowBox[{"(", 
       RowBox[{
        SuperscriptBox["p1", "2"], "+", 
        SuperscriptBox["q1", "2"]}], ")"}], " ", "tS"}], 
     RowBox[{"2", " ", "Kz"}]], "-", 
    FractionBox[
     RowBox[{"\[ImaginaryI]", " ", 
      RowBox[{"(", 
       RowBox[{
        SuperscriptBox["p1", "2"], "+", 
        SuperscriptBox["q1", "2"]}], ")"}], " ", "zA1"}], 
     RowBox[{"2", " ", "Kz"}]], "-", 
    FractionBox[
     RowBox[{"\[ImaginaryI]", " ", 
      RowBox[{"(", 
       RowBox[{
        SuperscriptBox["p", "2"], "+", 
        SuperscriptBox["q", "2"]}], ")"}], " ", "zDA"}], 
     RowBox[{"2", " ", "Kz"}]], "-", 
    FractionBox[
     RowBox[{"\[ImaginaryI]", " ", 
      RowBox[{"(", 
       RowBox[{
        SuperscriptBox["p1", "2"], "+", 
        SuperscriptBox["q1", "2"]}], ")"}], " ", "zM1"}], 
     RowBox[{"2", " ", "Kz"}]], "-", 
    FractionBox[
     RowBox[{"\[ImaginaryI]", " ", 
      RowBox[{"(", 
       RowBox[{
        SuperscriptBox["p1", "2"], "+", 
        SuperscriptBox["q1", "2"]}], ")"}], " ", "zS"}], 
     RowBox[{"2", " ", "Kz"}]], "-", 
    RowBox[{
     FractionBox["1", "2"], " ", "\[ImaginaryI]", " ", "h", " ", 
     RowBox[{"(", 
      RowBox[{"s", "+", 
       RowBox[{"\[CapitalDelta]z", " ", "\[Theta]"}]}], ")"}]}], "-", 
    RowBox[{
     FractionBox["1", "2"], " ", "\[ImaginaryI]", " ", "h", " ", 
     RowBox[{"(", 
      RowBox[{
       RowBox[{"-", "s"}], "-", 
       RowBox[{
        RowBox[{"(", 
         RowBox[{"tA", "+", "\[CapitalDelta]z"}], ")"}], " ", "\[Theta]"}]}], 
      ")"}]}], "-", 
    RowBox[{"\[ImaginaryI]", " ", 
     RowBox[{"(", 
      RowBox[{
       RowBox[{"p2", " ", "\[CapitalDelta]z", " ", "\[Theta]"}], "-", 
       RowBox[{"q2", " ", "\[CapitalDelta]z", " ", "\[Psi]"}]}], ")"}]}], "-", 
    RowBox[{"\[ImaginaryI]", " ", 
     RowBox[{"(", 
      RowBox[{
       RowBox[{
        RowBox[{"-", "p"}], " ", 
        RowBox[{"(", 
         RowBox[{"tA", "+", "\[CapitalDelta]z"}], ")"}], " ", "\[Theta]"}], 
       "+", 
       RowBox[{"q", " ", 
        RowBox[{"(", 
         RowBox[{"tA", "+", "\[CapitalDelta]z"}], ")"}], " ", "\[Psi]"}]}], 
      ")"}]}], "-", 
    RowBox[{"\[ImaginaryI]", " ", "p1", " ", "zA1", " ", 
     RowBox[{"Tan", "[", "\[CapitalTheta]B", "]"}]}], "-", 
    RowBox[{"\[ImaginaryI]", " ", "p", " ", "zDA", " ", 
     RowBox[{"Tan", "[", "\[CapitalTheta]B", "]"}]}], "+", 
    RowBox[{"\[ImaginaryI]", " ", "p1", " ", "zM1", " ", 
     RowBox[{"Tan", "[", "\[CapitalTheta]B", "]"}]}], "+", 
    RowBox[{"\[ImaginaryI]", " ", "p1", " ", "zS", " ", 
     RowBox[{"Tan", "[", "\[CapitalTheta]B", "]"}]}]}]], " ", 
  RowBox[{"DiracDelta", "[", 
   RowBox[{
    RowBox[{
     RowBox[{"-", "p"}], "+", "p2", "-", 
     RowBox[{"Kz", " ", "\[Theta]"}], "+", 
     RowBox[{"q", " ", "\[Rho]"}]}], ",", 
    RowBox[{
     RowBox[{"2", " ", "q"}], "-", 
     RowBox[{"2", " ", "q2"}], "+", 
     RowBox[{"h", " ", "\[Rho]"}], "-", 
     RowBox[{"2", " ", "Kz", " ", "\[Psi]"}]}]}], "]"}], " ", 
  RowBox[{"DiracDelta", "[", 
   RowBox[{
    RowBox[{"p1", "-", "p2", "+", 
     RowBox[{"Kz", " ", "\[Theta]"}], "-", 
     RowBox[{"q2", " ", "\[Rho]"}]}], ",", 
    RowBox[{
     RowBox[{"2", " ", "q1"}], "-", 
     RowBox[{"2", " ", "q2"}], "+", 
     RowBox[{"h", " ", "\[Rho]"}], "-", 
     RowBox[{"2", " ", "Kz", " ", "\[Psi]"}]}]}], "]"}], " ", 
  RowBox[{"R", "[", 
   RowBox[{"p1", ",", "tM1"}], "]"}], " ", 
  RowBox[{"T", "[", 
   RowBox[{"p1", ",", "tS"}], "]"}], " ", 
  RowBox[{"T", "[", 
   RowBox[{
    RowBox[{"-", "p2"}], ",", "tA"}], "]"}]}]], "Output",
 CellChangeTimes->{3.8846044304646463`*^9, 3.8847673867352247`*^9, 
  3.88494814217991*^9},ExpressionUUID->"f18d49b6-c950-4360-88d8-a2904f6df58d"],

Cell[BoxData[
 RowBox[{
  SuperscriptBox["\[ExponentialE]", 
   RowBox[{
    RowBox[{"-", 
     FractionBox[
      RowBox[{"\[ImaginaryI]", " ", 
       RowBox[{"(", 
        RowBox[{
         SuperscriptBox["p2", "2"], "+", 
         SuperscriptBox["q2", "2"]}], ")"}], " ", "tA"}], 
      RowBox[{"2", " ", "Kz"}]]}], "-", 
    FractionBox[
     RowBox[{"\[ImaginaryI]", " ", 
      RowBox[{"(", 
       RowBox[{
        SuperscriptBox["p2", "2"], "+", 
        SuperscriptBox["q2", "2"]}], ")"}], " ", "tM2"}], 
     RowBox[{"2", " ", "Kz"}]], "-", 
    FractionBox[
     RowBox[{"\[ImaginaryI]", " ", 
      RowBox[{"(", 
       RowBox[{
        SuperscriptBox["p1", "2"], "+", 
        SuperscriptBox["q1", "2"]}], ")"}], " ", "tS"}], 
     RowBox[{"2", " ", "Kz"}]], "-", 
    FractionBox[
     RowBox[{"\[ImaginaryI]", " ", 
      RowBox[{"(", 
       RowBox[{
        SuperscriptBox["p2", "2"], "+", 
        SuperscriptBox["q2", "2"]}], ")"}], " ", "zA2"}], 
     RowBox[{"2", " ", "Kz"}]], "-", 
    FractionBox[
     RowBox[{"\[ImaginaryI]", " ", 
      RowBox[{"(", 
       RowBox[{
        SuperscriptBox["p", "2"], "+", 
        SuperscriptBox["q", "2"]}], ")"}], " ", "zDA"}], 
     RowBox[{"2", " ", "Kz"}]], "-", 
    FractionBox[
     RowBox[{"\[ImaginaryI]", " ", 
      RowBox[{"(", 
       RowBox[{
        SuperscriptBox["p1", "2"], "+", 
        SuperscriptBox["q1", "2"]}], ")"}], " ", "zM2"}], 
     RowBox[{"2", " ", "Kz"}]], "-", 
    FractionBox[
     RowBox[{"\[ImaginaryI]", " ", 
      RowBox[{"(", 
       RowBox[{
        SuperscriptBox["p1", "2"], "+", 
        SuperscriptBox["q1", "2"]}], ")"}], " ", "zS"}], 
     RowBox[{"2", " ", "Kz"}]], "+", 
    RowBox[{
     FractionBox["1", "2"], " ", "\[ImaginaryI]", " ", "h", " ", 
     RowBox[{"(", 
      RowBox[{
       RowBox[{"-", "s"}], "-", 
       RowBox[{
        RowBox[{"(", 
         RowBox[{"tA", "+", "\[CapitalDelta]z"}], ")"}], " ", "\[Theta]"}]}], 
      ")"}]}], "-", 
    RowBox[{
     FractionBox["1", "2"], " ", "\[ImaginaryI]", " ", "h", " ", 
     RowBox[{"(", 
      RowBox[{"s", "+", 
       RowBox[{
        RowBox[{"(", 
         RowBox[{
          RowBox[{"-", "tM2"}], "-", "zA2", "+", "\[CapitalDelta]z"}], ")"}], 
        " ", "\[Theta]"}]}], ")"}]}], "-", 
    RowBox[{"\[ImaginaryI]", " ", 
     RowBox[{"(", 
      RowBox[{
       RowBox[{
        RowBox[{"-", "p"}], " ", 
        RowBox[{"(", 
         RowBox[{"tA", "+", "\[CapitalDelta]z"}], ")"}], " ", "\[Theta]"}], 
       "+", 
       RowBox[{"q", " ", 
        RowBox[{"(", 
         RowBox[{"tA", "+", "\[CapitalDelta]z"}], ")"}], " ", "\[Psi]"}]}], 
      ")"}]}], "-", 
    RowBox[{"\[ImaginaryI]", " ", 
     RowBox[{"(", 
      RowBox[{
       RowBox[{"p2", " ", 
        RowBox[{"(", 
         RowBox[{
          RowBox[{"-", "tM2"}], "-", "zA2", "+", "\[CapitalDelta]z"}], ")"}], 
        " ", "\[Theta]"}], "-", 
       RowBox[{"q2", " ", 
        RowBox[{"(", 
         RowBox[{
          RowBox[{"-", "tM2"}], "-", "zA2", "+", "\[CapitalDelta]z"}], ")"}], 
        " ", "\[Psi]"}]}], ")"}]}], "+", 
    RowBox[{"\[ImaginaryI]", " ", "p2", " ", "zA2", " ", 
     RowBox[{"Tan", "[", "\[CapitalTheta]B", "]"}]}], "+", 
    RowBox[{"\[ImaginaryI]", " ", "p", " ", "zDA", " ", 
     RowBox[{"Tan", "[", "\[CapitalTheta]B", "]"}]}], "-", 
    RowBox[{"\[ImaginaryI]", " ", "p1", " ", "zM2", " ", 
     RowBox[{"Tan", "[", "\[CapitalTheta]B", "]"}]}], "+", 
    RowBox[{"\[ImaginaryI]", " ", "p1", " ", "zS", " ", 
     RowBox[{"Tan", "[", "\[CapitalTheta]B", "]"}]}]}]], " ", 
  RowBox[{"DiracDelta", "[", 
   RowBox[{
    RowBox[{
     RowBox[{"-", "p"}], "+", "p2", "-", 
     RowBox[{"Kz", " ", "\[Theta]"}], "+", 
     RowBox[{"q", " ", "\[Rho]"}]}], ",", 
    RowBox[{
     RowBox[{
      RowBox[{"-", "2"}], " ", "q"}], "+", 
     RowBox[{"2", " ", "q2"}], "+", 
     RowBox[{"h", " ", "\[Rho]"}], "+", 
     RowBox[{"2", " ", "Kz", " ", "\[Psi]"}]}]}], "]"}], " ", 
  RowBox[{"DiracDelta", "[", 
   RowBox[{
    RowBox[{"p1", "-", "p2", "+", 
     RowBox[{"Kz", " ", "\[Theta]"}], "-", 
     RowBox[{"q2", " ", "\[Rho]"}]}], ",", 
    RowBox[{
     RowBox[{"2", " ", "q1"}], "-", 
     RowBox[{"2", " ", "q2"}], "+", 
     RowBox[{"h", " ", "\[Rho]"}], "-", 
     RowBox[{"2", " ", "Kz", " ", "\[Psi]"}]}]}], "]"}], " ", 
  RowBox[{"R", "[", 
   RowBox[{"p1", ",", "tS"}], "]"}], " ", 
  RowBox[{"R", "[", 
   RowBox[{"p2", ",", "tM2"}], "]"}], " ", 
  RowBox[{"T", "[", 
   RowBox[{"p2", ",", "tA"}], "]"}]}]], "Output",
 CellChangeTimes->{3.8846044304646463`*^9, 3.8847673867352247`*^9, 
  3.884948142193656*^9},ExpressionUUID->"0847dd8c-79d2-459b-9271-\
39bf7d2f0d0b"],

Cell[BoxData[
 RowBox[{
  SuperscriptBox["\[ExponentialE]", 
   RowBox[{
    RowBox[{"-", 
     FractionBox[
      RowBox[{"\[ImaginaryI]", " ", 
       RowBox[{"(", 
        RowBox[{
         SuperscriptBox["p2", "2"], "+", 
         SuperscriptBox["q2", "2"]}], ")"}], " ", "tA"}], 
      RowBox[{"2", " ", "Kz"}]]}], "-", 
    FractionBox[
     RowBox[{"\[ImaginaryI]", " ", 
      RowBox[{"(", 
       RowBox[{
        SuperscriptBox["p2", "2"], "+", 
        SuperscriptBox["q2", "2"]}], ")"}], " ", "tM2"}], 
     RowBox[{"2", " ", "Kz"}]], "-", 
    FractionBox[
     RowBox[{"\[ImaginaryI]", " ", 
      RowBox[{"(", 
       RowBox[{
        SuperscriptBox["p1", "2"], "+", 
        SuperscriptBox["q1", "2"]}], ")"}], " ", "tS"}], 
     RowBox[{"2", " ", "Kz"}]], "-", 
    FractionBox[
     RowBox[{"\[ImaginaryI]", " ", 
      RowBox[{"(", 
       RowBox[{
        SuperscriptBox["p2", "2"], "+", 
        SuperscriptBox["q2", "2"]}], ")"}], " ", "zA2"}], 
     RowBox[{"2", " ", "Kz"}]], "-", 
    FractionBox[
     RowBox[{"\[ImaginaryI]", " ", 
      RowBox[{"(", 
       RowBox[{
        SuperscriptBox["p", "2"], "+", 
        SuperscriptBox["q", "2"]}], ")"}], " ", "zDA"}], 
     RowBox[{"2", " ", "Kz"}]], "-", 
    FractionBox[
     RowBox[{"\[ImaginaryI]", " ", 
      RowBox[{"(", 
       RowBox[{
        SuperscriptBox["p1", "2"], "+", 
        SuperscriptBox["q1", "2"]}], ")"}], " ", "zM2"}], 
     RowBox[{"2", " ", "Kz"}]], "-", 
    FractionBox[
     RowBox[{"\[ImaginaryI]", " ", 
      RowBox[{"(", 
       RowBox[{
        SuperscriptBox["p1", "2"], "+", 
        SuperscriptBox["q1", "2"]}], ")"}], " ", "zS"}], 
     RowBox[{"2", " ", "Kz"}]], "-", 
    RowBox[{
     FractionBox["1", "2"], " ", "\[ImaginaryI]", " ", "h", " ", 
     RowBox[{"(", 
      RowBox[{
       RowBox[{"-", "s"}], "-", 
       RowBox[{
        RowBox[{"(", 
         RowBox[{"tA", "+", "\[CapitalDelta]z"}], ")"}], " ", "\[Theta]"}]}], 
      ")"}]}], "-", 
    RowBox[{
     FractionBox["1", "2"], " ", "\[ImaginaryI]", " ", "h", " ", 
     RowBox[{"(", 
      RowBox[{"s", "+", 
       RowBox[{
        RowBox[{"(", 
         RowBox[{
          RowBox[{"-", "tM2"}], "-", "zA2", "+", "\[CapitalDelta]z"}], ")"}], 
        " ", "\[Theta]"}]}], ")"}]}], "-", 
    RowBox[{"\[ImaginaryI]", " ", 
     RowBox[{"(", 
      RowBox[{
       RowBox[{
        RowBox[{"-", "p"}], " ", 
        RowBox[{"(", 
         RowBox[{"tA", "+", "\[CapitalDelta]z"}], ")"}], " ", "\[Theta]"}], 
       "+", 
       RowBox[{"q", " ", 
        RowBox[{"(", 
         RowBox[{"tA", "+", "\[CapitalDelta]z"}], ")"}], " ", "\[Psi]"}]}], 
      ")"}]}], "-", 
    RowBox[{"\[ImaginaryI]", " ", 
     RowBox[{"(", 
      RowBox[{
       RowBox[{"p2", " ", 
        RowBox[{"(", 
         RowBox[{
          RowBox[{"-", "tM2"}], "-", "zA2", "+", "\[CapitalDelta]z"}], ")"}], 
        " ", "\[Theta]"}], "-", 
       RowBox[{"q2", " ", 
        RowBox[{"(", 
         RowBox[{
          RowBox[{"-", "tM2"}], "-", "zA2", "+", "\[CapitalDelta]z"}], ")"}], 
        " ", "\[Psi]"}]}], ")"}]}], "+", 
    RowBox[{"\[ImaginaryI]", " ", "p2", " ", "zA2", " ", 
     RowBox[{"Tan", "[", "\[CapitalTheta]B", "]"}]}], "-", 
    RowBox[{"\[ImaginaryI]", " ", "p", " ", "zDA", " ", 
     RowBox[{"Tan", "[", "\[CapitalTheta]B", "]"}]}], "-", 
    RowBox[{"\[ImaginaryI]", " ", "p1", " ", "zM2", " ", 
     RowBox[{"Tan", "[", "\[CapitalTheta]B", "]"}]}], "+", 
    RowBox[{"\[ImaginaryI]", " ", "p1", " ", "zS", " ", 
     RowBox[{"Tan", "[", "\[CapitalTheta]B", "]"}]}]}]], " ", 
  RowBox[{"DiracDelta", "[", 
   RowBox[{
    RowBox[{
     RowBox[{"-", "p"}], "+", "p2", "-", 
     RowBox[{"Kz", " ", "\[Theta]"}], "+", 
     RowBox[{"q", " ", "\[Rho]"}]}], ",", 
    RowBox[{
     RowBox[{"2", " ", "q"}], "-", 
     RowBox[{"2", " ", "q2"}], "+", 
     RowBox[{"h", " ", "\[Rho]"}], "-", 
     RowBox[{"2", " ", "Kz", " ", "\[Psi]"}]}]}], "]"}], " ", 
  RowBox[{"DiracDelta", "[", 
   RowBox[{
    RowBox[{"p1", "-", "p2", "+", 
     RowBox[{"Kz", " ", "\[Theta]"}], "-", 
     RowBox[{"q2", " ", "\[Rho]"}]}], ",", 
    RowBox[{
     RowBox[{"2", " ", "q1"}], "-", 
     RowBox[{"2", " ", "q2"}], "+", 
     RowBox[{"h", " ", "\[Rho]"}], "-", 
     RowBox[{"2", " ", "Kz", " ", "\[Psi]"}]}]}], "]"}], " ", 
  RowBox[{"R", "[", 
   RowBox[{"p1", ",", "tS"}], "]"}], " ", 
  RowBox[{"R", "[", 
   RowBox[{"p2", ",", "tA"}], "]"}], " ", 
  RowBox[{"R", "[", 
   RowBox[{"p2", ",", "tM2"}], "]"}]}]], "Output",
 CellChangeTimes->{3.8846044304646463`*^9, 3.8847673867352247`*^9, 
  3.884948142205623*^9},ExpressionUUID->"366edcce-7912-4e30-b54d-\
642966784a2d"]
}, Open  ]]
}, Closed]],

Cell[CellGroupData[{

Cell[TextData[{
 StyleBox["Appendix C\n",
  FontWeight->"Normal",
  FontColor->RGBColor[
   0.7137254901960784, 0.21568627450980393`, 0.03137254901960784]],
 Cell[BoxData[
  RowBox[{"calculation", " ", "of", 
   RowBox[{
    FormBox[
     SubsuperscriptBox[
      RowBox[{"(", "XPo", ")"}], "i", "nn"],
     TraditionalForm], "[", 
    RowBox[{"p", ",", "q", ",", "p1", ",", "q1"}], "]"}]}]],
  CellChangeTimes->{{3.8499628158223753`*^9, 3.849962833859215*^9}, {
    3.8499634732241197`*^9, 3.849963512548541*^9}, {3.8499635912468476`*^9, 
    3.8499635967052727`*^9}, {3.849963710622205*^9, 3.8499637289444065`*^9}, {
    3.8499645538252144`*^9, 3.8499645624451065`*^9}, {3.8499646629819193`*^9, 
    3.8499646885920973`*^9}, {3.849964922068349*^9, 3.849964946876122*^9}, {
    3.850047949291916*^9, 3.850047959631232*^9}, 3.860139170928311*^9},
  FontFamily->"Source Sans Pro",
  FontWeight->"Normal",
  FontColor->RGBColor[
   0.7137254901960784, 0.21568627450980393`, 0.03137254901960784],
  ExpressionUUID->"f2bf2bfa-ada7-4d73-a034-a3fa8f5f944a"],
 StyleBox["in Eq. (19)\nthe integration over p2 is because of the \
transformation (6b)\nthe phase terms shared by ",
  FontWeight->"Normal",
  FontColor->RGBColor[
   0.7137254901960784, 0.21568627450980393`, 0.03137254901960784]],
 Cell[BoxData[
  FormBox[
   SubsuperscriptBox[
    RowBox[{"(", "XPo", ")"}], "1", "nn"], TraditionalForm]],
  CellChangeTimes->{{3.8499628158223753`*^9, 3.849962833859215*^9}, {
    3.8499634732241197`*^9, 3.849963512548541*^9}, {3.8499635912468476`*^9, 
    3.8499635967052727`*^9}, {3.849963710622205*^9, 3.8499637289444065`*^9}, {
    3.8499645538252144`*^9, 3.8499645624451065`*^9}, {3.8499646629819193`*^9, 
    3.8499646885920973`*^9}, {3.849964922068349*^9, 3.849964946876122*^9}, {
    3.850047949291916*^9, 3.850047959631232*^9}, 3.860139170928311*^9},
  FontWeight->"Normal",
  FontColor->RGBColor[
   0.7137254901960784, 0.21568627450980393`, 0.03137254901960784],
  ExpressionUUID->"485eacb4-1c17-4a6d-bcb4-c75ca106a841"],
 StyleBox[" and ",
  FontWeight->"Normal",
  FontColor->RGBColor[
   0.7137254901960784, 0.21568627450980393`, 0.03137254901960784]],
 Cell[BoxData[
  FormBox[
   SubsuperscriptBox[
    RowBox[{"(", "XPo", ")"}], "2", "nn"], TraditionalForm]],
  CellChangeTimes->{{3.8499628158223753`*^9, 3.849962833859215*^9}, {
    3.8499634732241197`*^9, 3.849963512548541*^9}, {3.8499635912468476`*^9, 
    3.8499635967052727`*^9}, {3.849963710622205*^9, 3.8499637289444065`*^9}, {
    3.8499645538252144`*^9, 3.8499645624451065`*^9}, {3.8499646629819193`*^9, 
    3.8499646885920973`*^9}, {3.849964922068349*^9, 3.849964946876122*^9}, {
    3.850047949291916*^9, 3.850047959631232*^9}, 3.860139170928311*^9},
  FontWeight->"Normal",
  FontColor->RGBColor[
   0.7137254901960784, 0.21568627450980393`, 0.03137254901960784],
  ExpressionUUID->"2d39ed26-4e06-4740-a2e8-843c6017bce3"],
 StyleBox[" are omitted",
  FontWeight->"Normal",
  FontColor->RGBColor[
   0.7137254901960784, 0.21568627450980393`, 0.03137254901960784]]
}], "Subsubsection",
 CellChangeTimes->{{3.8166069820507374`*^9, 3.8166069846756716`*^9}, {
   3.8174740668322573`*^9, 3.8174740827101135`*^9}, 3.8250787043089485`*^9, 
   3.825564960137077*^9, {3.8370631719301186`*^9, 3.837063198195103*^9}, {
   3.8415756212741013`*^9, 3.8415756232166824`*^9}, 3.8416525951454687`*^9, {
   3.8442287117648125`*^9, 3.844228726041153*^9}, 3.8459613113454647`*^9, 
   3.8459626605634904`*^9, {3.8472701821593075`*^9, 3.8472701861278014`*^9}, 
   3.8633323653744354`*^9, {3.863511233431711*^9, 3.863511263168659*^9}, {
   3.8635960603027687`*^9, 3.863596062091681*^9}, {3.8726660494999166`*^9, 
   3.872666050990694*^9}, {3.8788050814283586`*^9, 3.878805083996377*^9}, {
   3.8797564034357214`*^9, 3.8797564391038365`*^9}, {3.879756677497058*^9, 
   3.879756677497058*^9}, {3.8797567315930333`*^9, 3.879756733143512*^9}, {
   3.879756918655468*^9, 3.8797569418723917`*^9}, {3.8797607500386057`*^9, 
   3.87976082251515*^9}, {3.879917170465493*^9, 3.87991720510598*^9}, {
   3.884768286646737*^9, 3.8847682873938775`*^9}, 3.889079903797885*^9, {
   3.889585904476489*^9, 3.889585918669538*^9}, 3.9087938455909867`*^9, {
   3.9087956769027557`*^9, 3.90879572721544*^9}, {3.9087957667568307`*^9, 
   3.908795767753619*^9}},
 FontColor->RGBColor[1, 0, 0],
 Background->RGBColor[
  0.88, 1, 0.88],ExpressionUUID->"a7f0ee21-19ef-45b1-bd1d-8a5ef1119136"],

Cell[CellGroupData[{

Cell[BoxData[{
 RowBox[{
  RowBox[{"{", 
   RowBox[{
    RowBox[{
     RowBox[{
      RowBox[{
       RowBox[{"-", "2"}], " ", "q"}], "+", 
      RowBox[{"2", " ", "q2"}], "+", 
      RowBox[{"h", " ", "\[Rho]"}], "+", 
      RowBox[{"2", " ", "Kz", " ", "\[Psi]"}]}], "==", "0"}], ",", 
    RowBox[{
     RowBox[{
      RowBox[{"-", "p"}], "+", "p2", "-", 
      RowBox[{"Kz", " ", "\[Theta]"}], "+", 
      RowBox[{"q", " ", "\[Rho]"}]}], "==", "0"}], ",", 
    RowBox[{
     RowBox[{
      RowBox[{"2", " ", "q1"}], "-", 
      RowBox[{"2", " ", "q2"}], "+", 
      RowBox[{"h", " ", "\[Rho]"}], "-", 
      RowBox[{"2", " ", "Kz", " ", "\[Psi]"}]}], "==", "0"}], ",", 
    RowBox[{
     RowBox[{"p1", "-", "p2", "+", 
      RowBox[{"Kz", " ", "\[Theta]"}], "-", 
      RowBox[{"q2", " ", "\[Rho]"}]}], "==", "0"}]}], "}"}], 
  ";"}], "\[IndentingNewLine]", 
 RowBox[{"rule", "=", 
  RowBox[{
   RowBox[{"Expand", "[", 
    RowBox[{
     RowBox[{"Solve", "[", 
      RowBox[{"%", ",", 
       RowBox[{"{", 
        RowBox[{"p2", ",", "q2", ",", "p1", ",", "q1"}], "}"}]}], "]"}], "/.", 
     RowBox[{"{", 
      RowBox[{
       RowBox[{
        RowBox[{"\[Rho]", "^", "2"}], "->", "0"}], ",", 
       RowBox[{
        RowBox[{"\[Rho]", " ", "\[Psi]"}], "->", "0"}]}], "}"}]}], "]"}], "[", 
   RowBox[{"[", "1", "]"}], "]"}]}], "\[IndentingNewLine]", 
 RowBox[{
  RowBox[{"X1Poo", " ", "/.", "%"}], 
  RowBox[{"(*", " ", 
   RowBox[{"integrations", " ", "over", " ", "p2"}], " ", "*)"}], 
  ";"}], "\[IndentingNewLine]", 
 RowBox[{
  RowBox[{
   RowBox[{
    RowBox[{
     RowBox[{"ExpandAll", "[", 
      RowBox[{"%", "/", "2"}], "]"}], "/.", 
     RowBox[{"{", 
      RowBox[{
       RowBox[{
        SuperscriptBox["\[Rho]", "2"], "->", "0"}], ",", 
       RowBox[{
        SuperscriptBox["\[Theta]", "2"], "->", "0"}], ",", 
       RowBox[{
        SuperscriptBox["\[Psi]", "2"], "->", "0"}], ",", 
       RowBox[{
        RowBox[{"\[Theta]", " ", "\[Rho]"}], "->", "0"}], ",", 
       RowBox[{
        RowBox[{"\[Rho]", " ", "\[Psi]"}], "->", "0"}], ",", 
       RowBox[{
        RowBox[{"p", " ", "\[Rho]"}], "->", "0"}], ",", 
       RowBox[{
        RowBox[{"p", " ", "\[Theta]"}], "->", "0"}]}], "}"}]}], "/.", 
    RowBox[{
     SuperscriptBox[
      RowBox[{"DiracDelta", "[", 
       RowBox[{"0", ",", "0"}], "]"}], "2"], "\[Rule]", 
     RowBox[{"DiracDelta", "[", 
      RowBox[{
       RowBox[{"p1", "-", 
        RowBox[{"(", 
         RowBox[{"p1", "/.", "rule"}], ")"}]}], ",", 
       RowBox[{"q1", "-", 
        RowBox[{"(", 
         RowBox[{"q1", "/.", "rule"}], ")"}]}]}], "]"}]}]}], ";"}], 
  "\[IndentingNewLine]", 
  RowBox[{"(*", " ", 
   RowBox[{
    RowBox[{
    "omission", " ", "of", " ", "the", " ", "shared", " ", "phase", " ", 
     "terms"}], ",", " ", 
    RowBox[{
     OverscriptBox["Xoo1", "~"], " ", "and", " ", 
     OverscriptBox["Xoo2", "~"]}]}], " ", "*)"}]}], "\[IndentingNewLine]", 
 RowBox[{
  RowBox[{"tmp", "=", 
   RowBox[{"ExpandAll", "[", 
    RowBox[{"%", " ", 
     SuperscriptBox["\[ExponentialE]", 
      RowBox[{
       RowBox[{"-", "\[ImaginaryI]"}], " ", "p", " ", 
       RowBox[{"(", 
        RowBox[{"zS", "+", "zDA"}], ")"}], " ", 
       RowBox[{"Tan", "[", "\[CapitalTheta]B", "]"}]}]], 
     SuperscriptBox["\[ExponentialE]", 
      RowBox[{"\[ImaginaryI]", " ", "h", " ", "s"}]], 
     SuperscriptBox["\[ExponentialE]", 
      RowBox[{"-", 
       FractionBox[
        RowBox[{
        "\[ImaginaryI]", " ", "h", " ", "q", " ", "tA", " ", "\[Rho]"}], 
        RowBox[{"2", " ", "Kz"}]]}]], 
     SuperscriptBox["\[ExponentialE]", 
      RowBox[{
       FractionBox["1", "2"], " ", "\[ImaginaryI]", " ", "h", " ", "\[Theta]",
        " ", "tA"}]], 
     SuperscriptBox["\[ExponentialE]", 
      RowBox[{
      "\[ImaginaryI]", " ", "h", " ", "\[CapitalDelta]z", " ", "\[Theta]"}]], 
     SuperscriptBox["\[ExponentialE]", 
      RowBox[{"\[ImaginaryI]", " ", "p", 
       RowBox[{"(", 
        RowBox[{"zA1", "-", "zM1"}], ")"}], " ", 
       RowBox[{"Tan", "[", "\[CapitalTheta]B", "]"}]}]], 
     SuperscriptBox["\[ExponentialE]", 
      FractionBox[
       RowBox[{
        RowBox[{"-", "\[ImaginaryI]"}], " ", "h", " ", "q", " ", 
        RowBox[{"(", 
         RowBox[{"tM1", "+", "tS", "+", "zA1", "+", "zM1", "+", "zS"}], ")"}],
         " ", "\[Rho]"}], "Kz"]]}], "]"}]}], ";"}], "\[IndentingNewLine]", 
 RowBox[{
  RowBox[{"Collect", "[", 
   RowBox[{
    RowBox[{"Part", "[", 
     RowBox[{"%", ",", "1", ",", "2"}], "]"}], ",", 
    RowBox[{"{", 
     RowBox[{"p", ",", "q"}], "}"}], ",", "Simplify"}], "]"}], "/.", 
  RowBox[{"{", 
   RowBox[{
    RowBox[{
    "tA", "+", "tM1", "+", "tS", "+", "zA1", "+", "zDA", "+", "zM1", "+", 
     "zS"}], "->", "zD"}], "}"}]}], "\[IndentingNewLine]", 
 RowBox[{
  RowBox[{
   OverscriptBox["Xoo1", "~"], "=", 
   RowBox[{"ReplacePart", "[", 
    RowBox[{"tmp", ",", 
     RowBox[{"1", "->", 
      SuperscriptBox["\[ExponentialE]", 
       RowBox[{"Collect", "[", 
        RowBox[{"%", ",", "zD", ",", "Simplify"}], "]"}]]}]}], "]"}]}], 
  ";"}], "\[IndentingNewLine]", 
 RowBox[{"Print", "[", 
  RowBox[{"\"\<\!\(\*OverscriptBox[\(Xoo1\), \(~\)]\) = \>\"", ",", 
   OverscriptBox["Xoo1", "~"]}], "]"}]}], "Input",
 CellChangeTimes->{{3.8499508591778107`*^9, 3.8499508845469313`*^9}, {
   3.8499509269938335`*^9, 3.849950963283203*^9}, {3.84995101080114*^9, 
   3.8499510148606234`*^9}, 3.8499510539922633`*^9, 3.8499629245371246`*^9, 
   3.8499630470003457`*^9, {3.8499644256298695`*^9, 3.8499644982310514`*^9}, {
   3.8499645284772387`*^9, 3.8499645309097652`*^9}, {3.8499702922860537`*^9, 
   3.849970305070759*^9}, {3.8500222803502445`*^9, 3.8500223097662244`*^9}, {
   3.850046494088123*^9, 3.850046496068987*^9}, {3.855913875523425*^9, 
   3.855913901485357*^9}, 3.8573829115793753`*^9, {3.8573829695660615`*^9, 
   3.8573829698693304`*^9}, {3.8573835903635798`*^9, 3.857383627641683*^9}, 
   3.8573838358119946`*^9, 3.857384387470398*^9, {3.8573844530786705`*^9, 
   3.8573847028819785`*^9}, {3.8573847675744343`*^9, 
   3.8573847684776697`*^9}, {3.857384801514506*^9, 3.857384830834369*^9}, {
   3.8573849177436028`*^9, 3.8573849291285295`*^9}, {3.8573869577378674`*^9, 
   3.857386964681883*^9}, {3.8575275287295604`*^9, 3.8575275365561*^9}, 
   3.8797566234091654`*^9, {3.8797569367058277`*^9, 3.8797569375413113`*^9}, {
   3.87975789185951*^9, 3.8797579090972767`*^9}, {3.879757943856762*^9, 
   3.8797579890361576`*^9}, {3.8797583257492676`*^9, 3.8797583282220907`*^9}, 
   3.8797583588465886`*^9, {3.8797584390544724`*^9, 3.879758463705467*^9}, {
   3.8797585004887547`*^9, 3.879758524760071*^9}, 3.879758568614238*^9, {
   3.879758623231507*^9, 3.8797586303340955`*^9}, {3.8797587983106146`*^9, 
   3.879758819020807*^9}, {3.879758955834852*^9, 3.879758987644858*^9}, {
   3.879762421040964*^9, 3.8797624452325296`*^9}, 3.8797665691297364`*^9, 
   3.884604442972266*^9, 3.884604528170761*^9, {3.8847674062071123`*^9, 
   3.884767417078663*^9}, {3.88907995671633*^9, 3.8890799861295495`*^9}, {
   3.8890800906791534`*^9, 
   3.889080109571869*^9}},ExpressionUUID->"f8c1b256-33d6-48eb-b86c-\
abff12378d9e"],

Cell[BoxData[
 RowBox[{"{", 
  RowBox[{
   RowBox[{"p2", "\[Rule]", 
    RowBox[{"p", "+", 
     RowBox[{"Kz", " ", "\[Theta]"}], "-", 
     RowBox[{"q", " ", "\[Rho]"}]}]}], ",", 
   RowBox[{"q2", "\[Rule]", 
    RowBox[{"q", "-", 
     FractionBox[
      RowBox[{"h", " ", "\[Rho]"}], "2"], "-", 
     RowBox[{"Kz", " ", "\[Psi]"}]}]}], ",", 
   RowBox[{"p1", "\[Rule]", "p"}], ",", 
   RowBox[{"q1", "\[Rule]", 
    RowBox[{"q", "-", 
     RowBox[{"h", " ", "\[Rho]"}]}]}]}], "}"}]], "Output",
 CellChangeTimes->{
  3.849950885331113*^9, 3.8499509647487483`*^9, 3.8499510202484417`*^9, 
   3.849951054672247*^9, 3.849962704398445*^9, {3.8499630415708375`*^9, 
   3.8499630478660345`*^9}, 3.849963343984682*^9, {3.84996444611392*^9, 
   3.8499644989341927`*^9}, 3.8499645315231404`*^9, 3.8499649042617755`*^9, 
   3.849970305850564*^9, {3.8500223032294188`*^9, 3.850022310363239*^9}, 
   3.8500459666675816`*^9, 3.850046500292945*^9, 3.8500495257992697`*^9, {
   3.855913884841771*^9, 3.855913902918994*^9}, 3.857382912309223*^9, 
   3.8573835934085555`*^9, 3.857383628693928*^9, 3.8573843576972218`*^9, 
   3.8573844800073175`*^9, {3.857384538530237*^9, 3.8573845744708557`*^9}, {
   3.8573846064379416`*^9, 3.857384654022662*^9}, 3.857384704907852*^9, 
   3.8573847719466276`*^9, {3.8573848025985403`*^9, 3.8573848313709507`*^9}, {
   3.8573849195597706`*^9, 3.8573849296327095`*^9}, 3.8573869721861343`*^9, 
   3.8574478199150534`*^9, 3.85752611098272*^9, 3.8575275685923433`*^9, 
   3.857644870924898*^9, 3.857656619462098*^9, 3.8601392020151873`*^9, {
   3.8797583537329116`*^9, 3.879758359279936*^9}, {3.879758445398114*^9, 
   3.879758464403938*^9}, {3.879758507701169*^9, 3.8797585255532584`*^9}, 
   3.879758577845892*^9, 3.8797586313487067`*^9, 3.879758823757121*^9, {
   3.8797589453878317`*^9, 3.8797589564884214`*^9}, 3.879759010152498*^9, {
   3.8797624294497733`*^9, 3.8797624460213223`*^9}, 3.879766571014824*^9, 
   3.8799172712823353`*^9, 3.879924381516925*^9, 3.8846044438114977`*^9, 
   3.8846045680271254`*^9, {3.884767407743806*^9, 3.8847674177088923`*^9}, 
   3.884948152804471*^9},ExpressionUUID->"327bebd8-7886-4d04-b1d6-\
62fa3b6de1af"],

Cell[BoxData[
 RowBox[{
  RowBox[{"-", 
   FractionBox[
    RowBox[{"\[ImaginaryI]", " ", 
     SuperscriptBox["p", "2"], " ", "zD"}], 
    RowBox[{"2", " ", "Kz"}]]}], "-", 
  FractionBox[
   RowBox[{"\[ImaginaryI]", " ", 
    SuperscriptBox["q", "2"], " ", "zD"}], 
   RowBox[{"2", " ", "Kz"}]]}]], "Output",
 CellChangeTimes->{
  3.849950885331113*^9, 3.8499509647487483`*^9, 3.8499510202484417`*^9, 
   3.849951054672247*^9, 3.849962704398445*^9, {3.8499630415708375`*^9, 
   3.8499630478660345`*^9}, 3.849963343984682*^9, {3.84996444611392*^9, 
   3.8499644989341927`*^9}, 3.8499645315231404`*^9, 3.8499649042617755`*^9, 
   3.849970305850564*^9, {3.8500223032294188`*^9, 3.850022310363239*^9}, 
   3.8500459666675816`*^9, 3.850046500292945*^9, 3.8500495257992697`*^9, {
   3.855913884841771*^9, 3.855913902918994*^9}, 3.857382912309223*^9, 
   3.8573835934085555`*^9, 3.857383628693928*^9, 3.8573843576972218`*^9, 
   3.8573844800073175`*^9, {3.857384538530237*^9, 3.8573845744708557`*^9}, {
   3.8573846064379416`*^9, 3.857384654022662*^9}, 3.857384704907852*^9, 
   3.8573847719466276`*^9, {3.8573848025985403`*^9, 3.8573848313709507`*^9}, {
   3.8573849195597706`*^9, 3.8573849296327095`*^9}, 3.8573869721861343`*^9, 
   3.8574478199150534`*^9, 3.85752611098272*^9, 3.8575275685923433`*^9, 
   3.857644870924898*^9, 3.857656619462098*^9, 3.8601392020151873`*^9, {
   3.8797583537329116`*^9, 3.879758359279936*^9}, {3.879758445398114*^9, 
   3.879758464403938*^9}, {3.879758507701169*^9, 3.8797585255532584`*^9}, 
   3.879758577845892*^9, 3.8797586313487067`*^9, 3.879758823757121*^9, {
   3.8797589453878317`*^9, 3.8797589564884214`*^9}, 3.879759010152498*^9, {
   3.8797624294497733`*^9, 3.8797624460213223`*^9}, 3.879766571014824*^9, 
   3.8799172712823353`*^9, 3.879924381516925*^9, 3.8846044438114977`*^9, 
   3.8846045680271254`*^9, {3.884767407743806*^9, 3.8847674177088923`*^9}, 
   3.884948153260253*^9},ExpressionUUID->"285262b4-6a32-44b2-bd12-\
8aeee8b491f9"],

Cell[BoxData[
 InterpretationBox[
  RowBox[{"\<\"\\!\\(\\*OverscriptBox[\\(Xoo1\\), \\(~\\)]\\) = \"\>", 
   "\[InvisibleSpace]", 
   RowBox[{
    SuperscriptBox["\[ExponentialE]", 
     RowBox[{"-", 
      FractionBox[
       RowBox[{"\[ImaginaryI]", " ", 
        RowBox[{"(", 
         RowBox[{
          SuperscriptBox["p", "2"], "+", 
          SuperscriptBox["q", "2"]}], ")"}], " ", "zD"}], 
       RowBox[{"2", " ", "Kz"}]]}]], " ", 
    RowBox[{"DiracDelta", "[", 
     RowBox[{
      RowBox[{
       RowBox[{"-", "p"}], "+", "p1"}], ",", 
      RowBox[{
       RowBox[{"-", "q"}], "+", "q1", "+", 
       RowBox[{"h", " ", "\[Rho]"}]}]}], "]"}], " ", 
    RowBox[{"R", "[", 
     RowBox[{"p", ",", "tM1"}], "]"}], " ", 
    RowBox[{"R", "[", 
     RowBox[{
      RowBox[{"p", "+", 
       RowBox[{"Kz", " ", "\[Theta]"}], "-", 
       RowBox[{"q", " ", "\[Rho]"}]}], ",", "tA"}], "]"}], " ", 
    RowBox[{"T", "[", 
     RowBox[{"p", ",", "tS"}], "]"}]}]}],
  SequenceForm["\!\(\*OverscriptBox[\(Xoo1\), \(~\)]\) = ", E^(Complex[0, 
       Rational[-1, 
        2]] $CellContext`Kz^(-1) ($CellContext`p^2 + $CellContext`q^2) \
$CellContext`zD) 
   DiracDelta[-$CellContext`p + $CellContext`p1, -$CellContext`q + \
$CellContext`q1 + $CellContext`h $CellContext`\[Rho]] \
$CellContext`R[$CellContext`p, $CellContext`tM1] \
$CellContext`R[$CellContext`p + $CellContext`Kz $CellContext`\[Theta] - \
$CellContext`q $CellContext`\[Rho], $CellContext`tA] \
$CellContext`T[$CellContext`p, $CellContext`tS]],
  Editable->False]], "Print",
 CellChangeTimes->{
  3.879762446492064*^9, 3.879766571480578*^9, 3.8799172717955465`*^9, 
   3.879924381986864*^9, 3.8846044443356743`*^9, 3.8846045685163603`*^9, {
   3.8847674082636456`*^9, 3.8847674182065344`*^9}, 
   3.884948153267441*^9},ExpressionUUID->"7caa2616-b99f-49b9-a324-\
be15e0150c52"]
}, Open  ]],

Cell[CellGroupData[{

Cell[BoxData[{
 RowBox[{
  RowBox[{"{", 
   RowBox[{
    RowBox[{
     RowBox[{
      RowBox[{"-", "p"}], "+", "p2", "-", 
      RowBox[{"Kz", " ", "\[Theta]"}], "+", 
      RowBox[{"q", " ", "\[Rho]"}]}], "==", "0"}], ",", 
    RowBox[{
     RowBox[{
      RowBox[{
       RowBox[{"-", "2"}], " ", "q"}], "+", 
      RowBox[{"2", " ", "q2"}], "+", 
      RowBox[{"h", " ", "\[Rho]"}], "+", 
      RowBox[{"2", " ", "Kz", " ", "\[Psi]"}]}], "==", "0"}], ",", 
    RowBox[{
     RowBox[{"p1", "-", "p2", "+", 
      RowBox[{"Kz", " ", "\[Theta]"}], "-", 
      RowBox[{"q2", " ", "\[Rho]"}]}], "==", "0"}], ",", 
    RowBox[{
     RowBox[{
      RowBox[{"2", " ", "q1"}], "-", 
      RowBox[{"2", " ", "q2"}], "+", 
      RowBox[{"h", " ", "\[Rho]"}], "-", 
      RowBox[{"2", " ", "Kz", " ", "\[Psi]"}]}], "==", "0"}]}], "}"}], 
  ";"}], "\[IndentingNewLine]", 
 RowBox[{"rule", "=", 
  RowBox[{
   RowBox[{"Expand", "[", 
    RowBox[{
     RowBox[{"Solve", "[", 
      RowBox[{"%", ",", 
       RowBox[{"{", 
        RowBox[{"p2", ",", "q2", ",", "p1", ",", "q1"}], "}"}]}], "]"}], "/.", 
     RowBox[{"{", 
      RowBox[{
       RowBox[{
        RowBox[{"\[Rho]", "^", "2"}], "->", "0"}], ",", 
       RowBox[{
        RowBox[{"\[Rho]", " ", "\[Psi]"}], "->", "0"}]}], "}"}]}], "]"}], "[", 
   RowBox[{"[", "1", "]"}], "]"}]}], "\[IndentingNewLine]", 
 RowBox[{
  RowBox[{
   RowBox[{"X2Poo", "/.", "%"}], ";"}], 
  RowBox[{"(*", " ", 
   RowBox[{"integrations", " ", "over", " ", "p2"}], " ", "*)"}], 
  ";"}], "\[IndentingNewLine]", 
 RowBox[{
  RowBox[{
   RowBox[{
    RowBox[{
     RowBox[{"ExpandAll", "[", 
      RowBox[{"%", "/", "2"}], "]"}], "/.", 
     RowBox[{"{", 
      RowBox[{
       RowBox[{
        SuperscriptBox["\[Rho]", "2"], "->", "0"}], ",", 
       RowBox[{
        SuperscriptBox["\[Theta]", "2"], "->", "0"}], ",", 
       RowBox[{
        SuperscriptBox["\[Psi]", "2"], "->", "0"}], ",", 
       RowBox[{
        RowBox[{"\[Theta]", " ", "\[Rho]"}], "->", "0"}], ",", 
       RowBox[{
        RowBox[{"\[Rho]", " ", "\[Psi]"}], "->", "0"}], ",", 
       RowBox[{
        RowBox[{"p", " ", "\[Rho]"}], "->", "0"}], ",", 
       RowBox[{
        RowBox[{"p", " ", "\[Theta]"}], "->", "0"}]}], "}"}]}], "/.", 
    RowBox[{
     SuperscriptBox[
      RowBox[{"DiracDelta", "[", 
       RowBox[{"0", ",", "0"}], "]"}], "2"], "\[Rule]", 
     RowBox[{"DiracDelta", "[", 
      RowBox[{
       RowBox[{"p1", "-", 
        RowBox[{"(", 
         RowBox[{"p1", "/.", "rule"}], ")"}]}], ",", 
       RowBox[{"q1", "-", 
        RowBox[{"(", 
         RowBox[{"q1", "/.", "rule"}], ")"}]}]}], "]"}]}]}], ";"}], 
  "\[IndentingNewLine]", 
  RowBox[{"(*", " ", 
   RowBox[{
    RowBox[{
    "omission", " ", "of", " ", "the", " ", "shared", " ", "phase", " ", 
     "terms"}], ",", " ", 
    RowBox[{
     OverscriptBox["Xoo1", "~"], " ", "and", " ", 
     OverscriptBox["Xoo2", "~"]}]}], " ", "*)"}]}], "\[IndentingNewLine]", 
 RowBox[{
  RowBox[{"tmp", "=", 
   RowBox[{"ExpandAll", "[", 
    RowBox[{"%", " ", 
     SuperscriptBox["\[ExponentialE]", 
      RowBox[{
       RowBox[{"-", "\[ImaginaryI]"}], " ", "p", " ", 
       RowBox[{"(", 
        RowBox[{"zS", "+", "zDA"}], ")"}], " ", 
       RowBox[{"Tan", "[", "\[CapitalTheta]B", "]"}]}]], 
     SuperscriptBox["\[ExponentialE]", 
      RowBox[{"\[ImaginaryI]", " ", "h", " ", "s"}]], 
     SuperscriptBox["\[ExponentialE]", 
      RowBox[{"-", 
       FractionBox[
        RowBox[{
        "\[ImaginaryI]", " ", "h", " ", "q", " ", "tA", " ", "\[Rho]"}], 
        RowBox[{"2", " ", "Kz"}]]}]], 
     SuperscriptBox["\[ExponentialE]", 
      RowBox[{
       FractionBox["1", "2"], " ", "\[ImaginaryI]", " ", "h", " ", "\[Theta]",
        " ", "tA"}]], 
     SuperscriptBox["\[ExponentialE]", 
      RowBox[{
      "\[ImaginaryI]", " ", "h", " ", "\[CapitalDelta]z", " ", "\[Theta]"}]], 
     SuperscriptBox["\[ExponentialE]", 
      RowBox[{"\[ImaginaryI]", " ", "p", 
       RowBox[{"(", 
        RowBox[{"zA1", "-", "zM1"}], ")"}], " ", 
       RowBox[{"Tan", "[", "\[CapitalTheta]B", "]"}]}]], 
     SuperscriptBox["\[ExponentialE]", 
      FractionBox[
       RowBox[{
        RowBox[{"-", "\[ImaginaryI]"}], " ", "h", " ", "q", " ", 
        RowBox[{"(", 
         RowBox[{"tM1", "+", "tS", "+", "zA1", "+", "zM1", "+", "zS"}], ")"}],
         " ", "\[Rho]"}], "Kz"]]}], "]"}]}], ";"}], "\[IndentingNewLine]", 
 RowBox[{
  RowBox[{
   RowBox[{"Collect", "[", 
    RowBox[{
     RowBox[{"Part", "[", 
      RowBox[{"%", ",", "1", ",", "2"}], "]"}], ",", 
     RowBox[{"{", 
      RowBox[{"p", ",", "q"}], "}"}], ",", "Simplify"}], "]"}], "/.", 
   RowBox[{"{", 
    RowBox[{
     RowBox[{
      RowBox[{
      "tA", "+", "tM2", "+", "tS", "+", "zA2", "+", "zDA", "+", "zM2", "+", 
       "zS"}], "->", "zD"}], ",", 
     RowBox[{
      RowBox[{
       RowBox[{"(", 
        RowBox[{"zA1", "+", "zA2", "-", "zM1", "-", "zM2"}], ")"}], " ", 
       RowBox[{"Tan", "[", "\[CapitalTheta]B", "]"}]}], "->", 
      "\[CapitalDelta]x"}], ",", 
     RowBox[{
      RowBox[{"Tan", "[", "\[CapitalTheta]B", "]"}], "->", 
      RowBox[{"h", "/", 
       RowBox[{"(", 
        RowBox[{"2", "Kz"}], ")"}]}]}]}], "}"}]}], 
  ";"}], "\[IndentingNewLine]", 
 RowBox[{
  RowBox[{"Collect", "[", 
   RowBox[{"%", ",", 
    RowBox[{"{", 
     RowBox[{"p", ",", "q", ",", "\[Rho]"}], "}"}], ",", "Simplify"}], "]"}], 
  "/.", 
  RowBox[{"{", 
   RowBox[{
    RowBox[{
     RowBox[{
      RowBox[{"(", 
       RowBox[{"tM2", "+", 
        RowBox[{"2", " ", "zA2"}]}], ")"}], "\[Theta]"}], "->", 
     RowBox[{"2", "s0"}]}], ",", 
    RowBox[{
     RowBox[{"-", 
      FractionBox[
       RowBox[{"\[ImaginaryI]", " ", "h", " ", 
        RowBox[{"(", 
         RowBox[{
          RowBox[{"2", " ", "tM1"}], "-", "tM2", "+", 
          RowBox[{"2", " ", 
           RowBox[{"(", 
            RowBox[{"zA1", "+", "zM1", "-", "zM2"}], ")"}]}]}], ")"}], " ", 
        "\[Rho]"}], 
       RowBox[{"2", " ", "Kz"}]]}], "->", 
     RowBox[{
      RowBox[{"-", "\[ImaginaryI]"}], " ", "\[CapitalDelta]y"}]}]}], 
   "}"}]}], "\[IndentingNewLine]", 
 RowBox[{
  RowBox[{
   OverscriptBox["Xoo2", "~"], "=", 
   RowBox[{"ReplacePart", "[", 
    RowBox[{"tmp", ",", 
     RowBox[{"1", "->", 
      SuperscriptBox["\[ExponentialE]", 
       RowBox[{"Collect", "[", 
        RowBox[{"%", ",", "zD", ",", "Simplify"}], "]"}]]}]}], "]"}]}], 
  ";"}], "\[IndentingNewLine]", 
 RowBox[{"Print", "[", 
  RowBox[{"\"\<\!\(\*OverscriptBox[\(Xoo2\), \(~\)]\) = \>\"", ",", 
   OverscriptBox["Xoo2", "~"]}], "]"}]}], "Input",
 CellChangeTimes->{{3.849600669072198*^9, 3.849600680711505*^9}, {
   3.849600764206442*^9, 3.84960078094103*^9}, {3.8496008192393045`*^9, 
   3.849600851761598*^9}, {3.849600979618246*^9, 3.8496009800285063`*^9}, {
   3.8496011085500345`*^9, 3.8496011148277483`*^9}, {3.8496012433351374`*^9, 
   3.849601252138959*^9}, {3.8496012940679345`*^9, 3.849601316076912*^9}, 
   3.8496014185812793`*^9, {3.8496015040957212`*^9, 3.8496015175972824`*^9}, {
   3.8496025356242776`*^9, 3.849602570621042*^9}, {3.8496026932645855`*^9, 
   3.849602757114134*^9}, {3.849603156410709*^9, 3.8496031566422157`*^9}, {
   3.849603249881766*^9, 3.84960330795923*^9}, {3.849603344722972*^9, 
   3.8496033471461096`*^9}, 3.8498026523704877`*^9, {3.849802761502014*^9, 
   3.849802790303717*^9}, {3.849802823611844*^9, 3.849802867958791*^9}, 
   3.849802919013737*^9, 3.849962867236971*^9, 3.849962899078251*^9, {
   3.8499629405034633`*^9, 3.8499629410591507`*^9}, {3.8499629920862737`*^9, 
   3.849963010363556*^9}, {3.849964862944976*^9, 3.849964885169913*^9}, {
   3.849970272792001*^9, 3.849970287447626*^9}, {3.8500222299367867`*^9, 
   3.850022259528241*^9}, {3.850022331767763*^9, 3.850022332525762*^9}, 
   3.855913946114919*^9, 3.8573855788805304`*^9, {3.85738561134385*^9, 
   3.8573856135734835`*^9}, {3.8573862800715446`*^9, 3.857386280325828*^9}, {
   3.857386542256334*^9, 3.8573867058248663`*^9}, 3.85738698425047*^9, {
   3.8573873853250837`*^9, 3.857387411198753*^9}, {3.8573900010351768`*^9, 
   3.857390025145124*^9}, {3.8573911593341417`*^9, 3.857391259781494*^9}, {
   3.8573913086567802`*^9, 3.857391318539068*^9}, {3.8575273489508123`*^9, 
   3.857527352885091*^9}, {3.8575274739347754`*^9, 3.8575274998677998`*^9}, 
   3.857645243039767*^9, {3.879760925836521*^9, 3.879761077837277*^9}, {
   3.8797611115861673`*^9, 3.879761169828189*^9}, {3.879761241451485*^9, 
   3.879761243030225*^9}, 3.8797624619783096`*^9, 3.879762513891451*^9, {
   3.879762563874915*^9, 3.8797625649014053`*^9}, {3.879762656208783*^9, 
   3.879762664665209*^9}, 3.879763114233403*^9, 3.8797665778946977`*^9, {
   3.87991833016107*^9, 3.8799183316403522`*^9}, {3.8846045813747225`*^9, 
   3.8846045875953183`*^9}, {3.884767455280595*^9, 3.8847674577289553`*^9}, {
   3.8890800066957045`*^9, 3.889080007093051*^9}, {3.889080117255101*^9, 
   3.889080117868804*^9}},ExpressionUUID->"2ad9fd55-0edf-435a-9823-\
7147708d1fc6"],

Cell[BoxData[
 RowBox[{"{", 
  RowBox[{
   RowBox[{"p2", "\[Rule]", 
    RowBox[{"p", "+", 
     RowBox[{"Kz", " ", "\[Theta]"}], "-", 
     RowBox[{"q", " ", "\[Rho]"}]}]}], ",", 
   RowBox[{"q2", "\[Rule]", 
    RowBox[{"q", "-", 
     FractionBox[
      RowBox[{"h", " ", "\[Rho]"}], "2"], "-", 
     RowBox[{"Kz", " ", "\[Psi]"}]}]}], ",", 
   RowBox[{"p1", "\[Rule]", "p"}], ",", 
   RowBox[{"q1", "\[Rule]", 
    RowBox[{"q", "-", 
     RowBox[{"h", " ", "\[Rho]"}]}]}]}], "}"}]], "Output",
 CellChangeTimes->{{3.8573866687770367`*^9, 3.8573867087226076`*^9}, 
   3.8573869858800488`*^9, {3.857387398620818*^9, 3.857387411742878*^9}, {
   3.8573900139958124`*^9, 3.857390025742725*^9}, {3.857391185059719*^9, 
   3.857391193001486*^9}, {3.857391241213703*^9, 3.8573912608639545`*^9}, 
   3.8573913250306215`*^9, 3.8574478239517365`*^9, 3.8575261137470827`*^9, 
   3.857527370140218*^9, 3.8575275012991614`*^9, 3.85752757481841*^9, 
   3.857644873922676*^9, 3.857645244319909*^9, 3.857656625223423*^9, 
   3.860139208305121*^9, 3.879761079304514*^9, {3.879761112956191*^9, 
   3.8797611704121337`*^9}, 3.8797612438224077`*^9, 3.879762464032967*^9, 
   3.87976251613554*^9, {3.8797626441069326`*^9, 3.8797626656460085`*^9}, 
   3.879766578622153*^9, 3.879918298870364*^9, 3.8799183324040956`*^9, 
   3.8846045955420485`*^9, 3.8847674586482587`*^9, 
   3.8849481579844666`*^9},ExpressionUUID->"74ceaa23-7ba9-4fa2-9baa-\
2e6ccfe27ac7"],

Cell[BoxData[
 RowBox[{
  RowBox[{"\[ImaginaryI]", " ", "h", " ", "s0"}], "-", 
  FractionBox[
   RowBox[{"\[ImaginaryI]", " ", 
    SuperscriptBox["p", "2"], " ", "zD"}], 
   RowBox[{"2", " ", "Kz"}]], "-", 
  FractionBox[
   RowBox[{"\[ImaginaryI]", " ", 
    SuperscriptBox["q", "2"], " ", "zD"}], 
   RowBox[{"2", " ", "Kz"}]], "+", 
  RowBox[{"\[ImaginaryI]", " ", "p", " ", "\[CapitalDelta]x"}], "-", 
  RowBox[{"\[ImaginaryI]", " ", "q", " ", "\[CapitalDelta]y"}]}]], "Output",
 CellChangeTimes->{{3.8573866687770367`*^9, 3.8573867087226076`*^9}, 
   3.8573869858800488`*^9, {3.857387398620818*^9, 3.857387411742878*^9}, {
   3.8573900139958124`*^9, 3.857390025742725*^9}, {3.857391185059719*^9, 
   3.857391193001486*^9}, {3.857391241213703*^9, 3.8573912608639545`*^9}, 
   3.8573913250306215`*^9, 3.8574478239517365`*^9, 3.8575261137470827`*^9, 
   3.857527370140218*^9, 3.8575275012991614`*^9, 3.85752757481841*^9, 
   3.857644873922676*^9, 3.857645244319909*^9, 3.857656625223423*^9, 
   3.860139208305121*^9, 3.879761079304514*^9, {3.879761112956191*^9, 
   3.8797611704121337`*^9}, 3.8797612438224077`*^9, 3.879762464032967*^9, 
   3.87976251613554*^9, {3.8797626441069326`*^9, 3.8797626656460085`*^9}, 
   3.879766578622153*^9, 3.879918298870364*^9, 3.8799183324040956`*^9, 
   3.8846045955420485`*^9, 3.8847674586482587`*^9, 
   3.8849481587833967`*^9},ExpressionUUID->"4e482d5c-769c-46d0-a499-\
932cd5a5e074"],

Cell[BoxData[
 InterpretationBox[
  RowBox[{"\<\"\\!\\(\\*OverscriptBox[\\(Xoo2\\), \\(~\\)]\\) = \"\>", 
   "\[InvisibleSpace]", 
   RowBox[{
    SuperscriptBox["\[ExponentialE]", 
     RowBox[{
      RowBox[{"-", 
       FractionBox[
        RowBox[{"\[ImaginaryI]", " ", 
         RowBox[{"(", 
          RowBox[{
           SuperscriptBox["p", "2"], "+", 
           SuperscriptBox["q", "2"]}], ")"}], " ", "zD"}], 
        RowBox[{"2", " ", "Kz"}]]}], "+", 
      RowBox[{"\[ImaginaryI]", " ", 
       RowBox[{"(", 
        RowBox[{
         RowBox[{"h", " ", "s0"}], "+", 
         RowBox[{"p", " ", "\[CapitalDelta]x"}], "-", 
         RowBox[{"q", " ", "\[CapitalDelta]y"}]}], ")"}]}]}]], " ", 
    RowBox[{"DiracDelta", "[", 
     RowBox[{
      RowBox[{
       RowBox[{"-", "p"}], "+", "p1"}], ",", 
      RowBox[{
       RowBox[{"-", "q"}], "+", "q1", "+", 
       RowBox[{"h", " ", "\[Rho]"}]}]}], "]"}], " ", 
    RowBox[{"R", "[", 
     RowBox[{"p", ",", "tS"}], "]"}], " ", 
    RowBox[{"R", "[", 
     RowBox[{
      RowBox[{"p", "+", 
       RowBox[{"Kz", " ", "\[Theta]"}], "-", 
       RowBox[{"q", " ", "\[Rho]"}]}], ",", "tM2"}], "]"}], " ", 
    RowBox[{"T", "[", 
     RowBox[{
      RowBox[{"p", "+", 
       RowBox[{"Kz", " ", "\[Theta]"}], "-", 
       RowBox[{"q", " ", "\[Rho]"}]}], ",", "tA"}], "]"}]}]}],
  SequenceForm["\!\(\*OverscriptBox[\(Xoo2\), \(~\)]\) = ", E^(Complex[0, 
        Rational[-1, 
         2]] $CellContext`Kz^(-1) ($CellContext`p^2 + $CellContext`q^2) \
$CellContext`zD + 
     Complex[0, 
        1] ($CellContext`h $CellContext`s0 + $CellContext`p $CellContext`\
\[CapitalDelta]x - $CellContext`q $CellContext`\[CapitalDelta]y)) 
   DiracDelta[-$CellContext`p + $CellContext`p1, -$CellContext`q + \
$CellContext`q1 + $CellContext`h $CellContext`\[Rho]] \
$CellContext`R[$CellContext`p, $CellContext`tS] $CellContext`R[$CellContext`p + \
$CellContext`Kz $CellContext`\[Theta] - $CellContext`q $CellContext`\[Rho], \
$CellContext`tM2] $CellContext`T[$CellContext`p + $CellContext`Kz \
$CellContext`\[Theta] - $CellContext`q $CellContext`\[Rho], $CellContext`tA]],
  Editable->False]], "Print",
 CellChangeTimes->{3.879762666282308*^9, 3.8797665792564554`*^9, 
  3.8799182996746473`*^9, 3.8799183330523753`*^9, 3.884604596321964*^9, 
  3.8847674594706755`*^9, 
  3.8849481587908125`*^9},ExpressionUUID->"2f6f25c6-5913-401e-a7d2-\
28a9219c675a"]
}, Open  ]],

Cell[CellGroupData[{

Cell[BoxData[{
 RowBox[{
  RowBox[{"{", 
   RowBox[{
    RowBox[{
     RowBox[{
      RowBox[{"-", "p"}], "+", "p2", "-", 
      RowBox[{"Kz", " ", "\[Theta]"}], "+", 
      RowBox[{"q", " ", "\[Rho]"}]}], "==", "0"}], ",", 
    RowBox[{
     RowBox[{
      RowBox[{"2", " ", "q"}], "-", 
      RowBox[{"2", " ", "q2"}], "+", 
      RowBox[{"h", " ", "\[Rho]"}], "-", 
      RowBox[{"2", " ", "Kz", " ", "\[Psi]"}]}], "==", "0"}], ",", 
    RowBox[{
     RowBox[{"p1", "-", "p2", "+", 
      RowBox[{"Kz", " ", "\[Theta]"}], "-", 
      RowBox[{"q2", " ", "\[Rho]"}]}], "==", "0"}], ",", 
    RowBox[{
     RowBox[{
      RowBox[{"2", " ", "q1"}], "-", 
      RowBox[{"2", " ", "q2"}], "+", 
      RowBox[{"h", " ", "\[Rho]"}], "-", 
      RowBox[{"2", " ", "Kz", " ", "\[Psi]"}]}], "==", "0"}]}], "}"}], 
  ";"}], "\[IndentingNewLine]", 
 RowBox[{"rule", "=", 
  RowBox[{
   RowBox[{"Expand", "[", 
    RowBox[{
     RowBox[{"Solve", "[", 
      RowBox[{"%", ",", 
       RowBox[{"{", 
        RowBox[{"p2", ",", "q2", ",", "p1", ",", "q1"}], "}"}]}], "]"}], "/.", 
     RowBox[{"{", 
      RowBox[{
       RowBox[{
        RowBox[{"\[Rho]", "^", "2"}], "->", "0"}], ",", 
       RowBox[{
        RowBox[{"\[Rho]", " ", "\[Psi]"}], "->", "0"}]}], "}"}]}], "]"}], "[", 
   RowBox[{"[", "1", "]"}], "]"}]}], "\[IndentingNewLine]", 
 RowBox[{
  RowBox[{
   RowBox[{"X1Poh", "/.", "%"}], ";"}], 
  RowBox[{"(*", " ", 
   RowBox[{"integrations", " ", "over", " ", "p2"}], " ", "*)"}], 
  ";"}], "\[IndentingNewLine]", 
 RowBox[{
  RowBox[{
   RowBox[{
    RowBox[{
     RowBox[{"ExpandAll", "[", 
      RowBox[{"%", "/", "2"}], "]"}], "/.", 
     RowBox[{"{", 
      RowBox[{
       RowBox[{
        SuperscriptBox["\[Rho]", "2"], "->", "0"}], ",", 
       RowBox[{
        SuperscriptBox["\[Theta]", "2"], "->", "0"}], ",", 
       RowBox[{
        SuperscriptBox["\[Psi]", "2"], "->", "0"}], ",", 
       RowBox[{
        RowBox[{"\[Theta]", " ", "\[Rho]"}], "->", "0"}], ",", 
       RowBox[{
        RowBox[{"\[Rho]", " ", "\[Psi]"}], "->", "0"}], ",", 
       RowBox[{
        RowBox[{"p", " ", "\[Rho]"}], "->", "0"}], ",", 
       RowBox[{
        RowBox[{"p", " ", "\[Theta]"}], "->", "0"}]}], "}"}]}], "/.", 
    RowBox[{
     SuperscriptBox[
      RowBox[{"DiracDelta", "[", 
       RowBox[{"0", ",", "0"}], "]"}], "2"], "\[Rule]", 
     RowBox[{"DiracDelta", "[", 
      RowBox[{
       RowBox[{"p1", "-", 
        RowBox[{"(", 
         RowBox[{"p1", "/.", "rule"}], ")"}]}], ",", 
       RowBox[{"q1", "-", 
        RowBox[{"(", 
         RowBox[{"q1", "/.", "rule"}], ")"}]}]}], "]"}]}]}], ";"}], 
  "\[IndentingNewLine]", 
  RowBox[{"(*", " ", 
   RowBox[{
    RowBox[{
    "omission", " ", "of", " ", "the", " ", "shared", " ", "phase", " ", 
     "terms"}], ",", " ", 
    RowBox[{
     OverscriptBox["Xhh1", "~"], " ", "and", " ", 
     OverscriptBox["Xhh2", "~"]}]}], " ", "*)"}]}], "\[IndentingNewLine]", 
 RowBox[{
  RowBox[{"tmp", "=", 
   RowBox[{"ExpandAll", "[", 
    RowBox[{"%", " ", 
     SuperscriptBox["\[ExponentialE]", 
      RowBox[{
       RowBox[{"-", "\[ImaginaryI]"}], " ", "p", " ", 
       RowBox[{"(", 
        RowBox[{"zS", "-", "zDA"}], ")"}], " ", 
       RowBox[{"Tan", "[", "\[CapitalTheta]B", "]"}]}]], 
     SuperscriptBox["\[ExponentialE]", 
      RowBox[{
       RowBox[{"-", 
        FractionBox["1", "2"]}], " ", "\[ImaginaryI]", " ", "h", " ", 
       "\[Theta]", " ", "tA"}]], 
     SuperscriptBox["\[ExponentialE]", 
      FractionBox[
       RowBox[{
       "\[ImaginaryI]", " ", "h", " ", "q", " ", "tA", " ", "\[Rho]"}], 
       RowBox[{"2", " ", "Kz"}]]], 
     SuperscriptBox["\[ExponentialE]", 
      RowBox[{"\[ImaginaryI]", " ", "p", 
       RowBox[{"(", 
        RowBox[{"zA1", "-", "zM1"}], ")"}], " ", 
       RowBox[{"Tan", "[", "\[CapitalTheta]B", "]"}]}]]}], "]"}]}], 
  ";"}], "\[IndentingNewLine]", 
 RowBox[{
  RowBox[{"Collect", "[", 
   RowBox[{
    RowBox[{"Part", "[", 
     RowBox[{"%", ",", "1", ",", "2"}], "]"}], ",", 
    RowBox[{"{", 
     RowBox[{"p", ",", "q"}], "}"}], ",", "Simplify"}], "]"}], "/.", 
  RowBox[{"{", 
   RowBox[{
    RowBox[{
    "tA", "+", "tM1", "+", "tS", "+", "zA1", "+", "zDA", "+", "zM1", "+", 
     "zS"}], "->", "zD"}], "}"}]}], "\[IndentingNewLine]", 
 RowBox[{
  RowBox[{
   OverscriptBox["Xhh1", "~"], "=", 
   RowBox[{"ReplacePart", "[", 
    RowBox[{"tmp", ",", 
     RowBox[{"1", "->", 
      SuperscriptBox["\[ExponentialE]", 
       RowBox[{"Collect", "[", 
        RowBox[{"%", ",", "zD", ",", "Simplify"}], "]"}]]}]}], "]"}]}], 
  ";"}], "\[IndentingNewLine]", 
 RowBox[{"Print", "[", 
  RowBox[{"\"\<\!\(\*OverscriptBox[\(Xhh1\), \(~\)]\) = \>\"", ",", 
   OverscriptBox["Xhh1", "~"]}], "]"}]}], "Input",
 CellChangeTimes->{{3.8495999558236375`*^9, 3.849599976491887*^9}, {
   3.8496000197973723`*^9, 3.8496000214250975`*^9}, 3.849600054561646*^9, {
   3.849600084873041*^9, 3.849600088028186*^9}, {3.84980342200218*^9, 
   3.849803433117129*^9}, {3.8498043954472637`*^9, 3.8498043956771793`*^9}, {
   3.8499629503795166`*^9, 3.8499629542149167`*^9}, 3.8499630230852814`*^9, 
   3.8499634266712294`*^9, {3.8499648682459836`*^9, 3.849964873138877*^9}, {
   3.8499702534696703`*^9, 3.849970266300129*^9}, {3.8500223508634944`*^9, 
   3.850022370493884*^9}, {3.855914348951664*^9, 3.855914349486974*^9}, {
   3.8573856757178087`*^9, 3.8573857490256968`*^9}, {3.857527544872818*^9, 
   3.8575275490480013`*^9}, {3.8797630604890833`*^9, 3.879763138067946*^9}, {
   3.879763169844089*^9, 3.879763179745203*^9}, 3.879763806153871*^9, {
   3.8797638412750335`*^9, 3.879763867019786*^9}, 3.879766281338008*^9, 
   3.8797665871657104`*^9, {3.879918345451417*^9, 3.879918365023672*^9}, {
   3.884604619857021*^9, 3.8846046226815443`*^9}, {3.884767467848278*^9, 
   3.884767471335105*^9}, {3.8890800162763042`*^9, 3.8890800695126047`*^9}, 
   3.8890801269127526`*^9},ExpressionUUID->"9f7e7645-258d-406d-ba14-\
dec1a4648e9f"],

Cell[BoxData[
 RowBox[{"{", 
  RowBox[{
   RowBox[{"p2", "\[Rule]", 
    RowBox[{"p", "+", 
     RowBox[{"Kz", " ", "\[Theta]"}], "-", 
     RowBox[{"q", " ", "\[Rho]"}]}]}], ",", 
   RowBox[{"q2", "\[Rule]", 
    RowBox[{"q", "+", 
     FractionBox[
      RowBox[{"h", " ", "\[Rho]"}], "2"], "-", 
     RowBox[{"Kz", " ", "\[Psi]"}]}]}], ",", 
   RowBox[{"p1", "\[Rule]", "p"}], ",", 
   RowBox[{"q1", "\[Rule]", "q"}]}], "}"}]], "Output",
 CellChangeTimes->{
  3.84980334212578*^9, {3.8498034241417665`*^9, 3.849803433727767*^9}, 
   3.8498043968111925`*^9, 3.8499633735851135`*^9, 3.8499634274851685`*^9, 
   3.8499649594690075`*^9, 3.849970312466095*^9, 3.8500223772624564`*^9, 
   3.8500460216565847`*^9, 3.8500495381047277`*^9, 3.855914350726903*^9, {
   3.857385671233906*^9, 3.8573857106950984`*^9}, 3.8573857499572053`*^9, 
   3.857390585553885*^9, 3.8574478297563734`*^9, 3.8575261206057577`*^9, 
   3.8575275852311516`*^9, 3.8576448787452993`*^9, 3.8576566301913614`*^9, 
   3.8601392148255796`*^9, 3.8797631868858337`*^9, {3.879763844166273*^9, 
   3.8797638674734964`*^9}, 3.879766587895939*^9, 3.879918365622995*^9, 
   3.884604630745944*^9, 
   3.884767472318986*^9},ExpressionUUID->"f2fe39c1-a3e8-4d51-999f-\
2fef55f16b99"],

Cell[BoxData[
 RowBox[{
  RowBox[{"-", 
   FractionBox[
    RowBox[{"\[ImaginaryI]", " ", 
     SuperscriptBox["p", "2"], " ", "zD"}], 
    RowBox[{"2", " ", "Kz"}]]}], "-", 
  FractionBox[
   RowBox[{"\[ImaginaryI]", " ", 
    SuperscriptBox["q", "2"], " ", "zD"}], 
   RowBox[{"2", " ", "Kz"}]]}]], "Output",
 CellChangeTimes->{
  3.84980334212578*^9, {3.8498034241417665`*^9, 3.849803433727767*^9}, 
   3.8498043968111925`*^9, 3.8499633735851135`*^9, 3.8499634274851685`*^9, 
   3.8499649594690075`*^9, 3.849970312466095*^9, 3.8500223772624564`*^9, 
   3.8500460216565847`*^9, 3.8500495381047277`*^9, 3.855914350726903*^9, {
   3.857385671233906*^9, 3.8573857106950984`*^9}, 3.8573857499572053`*^9, 
   3.857390585553885*^9, 3.8574478297563734`*^9, 3.8575261206057577`*^9, 
   3.8575275852311516`*^9, 3.8576448787452993`*^9, 3.8576566301913614`*^9, 
   3.8601392148255796`*^9, 3.8797631868858337`*^9, {3.879763844166273*^9, 
   3.8797638674734964`*^9}, 3.879766587895939*^9, 3.879918365622995*^9, 
   3.884604630745944*^9, 
   3.8847674726311183`*^9},ExpressionUUID->"3fe8d638-cb5c-4993-888f-\
60c80e364f7b"],

Cell[BoxData[
 InterpretationBox[
  RowBox[{"\<\"\\!\\(\\*OverscriptBox[\\(Xhh1\\), \\(~\\)]\\) = \"\>", 
   "\[InvisibleSpace]", 
   RowBox[{
    SuperscriptBox["\[ExponentialE]", 
     RowBox[{"-", 
      FractionBox[
       RowBox[{"\[ImaginaryI]", " ", 
        RowBox[{"(", 
         RowBox[{
          SuperscriptBox["p", "2"], "+", 
          SuperscriptBox["q", "2"]}], ")"}], " ", "zD"}], 
       RowBox[{"2", " ", "Kz"}]]}]], " ", 
    RowBox[{"DiracDelta", "[", 
     RowBox[{
      RowBox[{
       RowBox[{"-", "p"}], "+", "p1"}], ",", 
      RowBox[{
       RowBox[{"-", "q"}], "+", "q1"}]}], "]"}], " ", 
    RowBox[{"R", "[", 
     RowBox[{"p", ",", "tM1"}], "]"}], " ", 
    RowBox[{"T", "[", 
     RowBox[{"p", ",", "tS"}], "]"}], " ", 
    RowBox[{"T", "[", 
     RowBox[{
      RowBox[{
       RowBox[{"-", "p"}], "-", 
       RowBox[{"Kz", " ", "\[Theta]"}], "+", 
       RowBox[{"q", " ", "\[Rho]"}]}], ",", "tA"}], "]"}]}]}],
  SequenceForm["\!\(\*OverscriptBox[\(Xhh1\), \(~\)]\) = ", (((E^(((Complex[0, 
            
            Rational[-1, 
             2]]/$CellContext`Kz) ($CellContext`p^2 + $CellContext`q^2)) \
$CellContext`zD) 
      DiracDelta[-$CellContext`p + $CellContext`p1, -$CellContext`q + \
$CellContext`q1]) $CellContext`R[$CellContext`p, $CellContext`tM1]) \
$CellContext`T[$CellContext`p, $CellContext`tS]) \
$CellContext`T[-$CellContext`p - $CellContext`Kz $CellContext`\[Theta] + \
$CellContext`q $CellContext`\[Rho], $CellContext`tA]],
  Editable->False]], "Print",
 CellChangeTimes->{3.8797638677858734`*^9, 3.8797665882031174`*^9, 
  3.8799183659347744`*^9, 3.8846046310597258`*^9, 
  3.884767472638857*^9},ExpressionUUID->"d2535927-7f3e-4e54-9488-\
2988f80defd4"]
}, Open  ]],

Cell[CellGroupData[{

Cell[BoxData[{
 RowBox[{
  RowBox[{"{", 
   RowBox[{
    RowBox[{
     RowBox[{
      RowBox[{"-", "p"}], "+", "p2", "-", 
      RowBox[{"Kz", " ", "\[Theta]"}], "+", 
      RowBox[{"q", " ", "\[Rho]"}]}], "==", "0"}], ",", 
    RowBox[{
     RowBox[{
      RowBox[{"2", " ", "q"}], "-", 
      RowBox[{"2", " ", "q2"}], "+", 
      RowBox[{"h", " ", "\[Rho]"}], "-", 
      RowBox[{"2", " ", "Kz", " ", "\[Psi]"}]}], "==", "0"}], ",", 
    RowBox[{
     RowBox[{"p1", "-", "p2", "+", 
      RowBox[{"Kz", " ", "\[Theta]"}], "-", 
      RowBox[{"q2", " ", "\[Rho]"}]}], "==", "0"}], ",", 
    RowBox[{
     RowBox[{
      RowBox[{"2", " ", "q1"}], "-", 
      RowBox[{"2", " ", "q2"}], "+", 
      RowBox[{"h", " ", "\[Rho]"}], "-", 
      RowBox[{"2", " ", "Kz", " ", "\[Psi]"}]}], "==", "0"}]}], "}"}], 
  ";"}], "\[IndentingNewLine]", 
 RowBox[{"rule", "=", 
  RowBox[{
   RowBox[{"Expand", "[", 
    RowBox[{
     RowBox[{"Solve", "[", 
      RowBox[{"%", ",", 
       RowBox[{"{", 
        RowBox[{"p2", ",", "q2", ",", "p1", ",", "q1"}], "}"}]}], "]"}], "/.", 
     RowBox[{"{", 
      RowBox[{
       RowBox[{
        RowBox[{"\[Rho]", "^", "2"}], "->", "0"}], ",", 
       RowBox[{
        RowBox[{"\[Rho]", " ", "\[Psi]"}], "->", "0"}]}], "}"}]}], "]"}], "[", 
   RowBox[{"[", "1", "]"}], "]"}]}], "\[IndentingNewLine]", 
 RowBox[{
  RowBox[{"X2Poh", "/.", "%"}], 
  RowBox[{"(*", " ", 
   RowBox[{"integrations", " ", "over", " ", "p2"}], " ", "*)"}], 
  ";"}], "\[IndentingNewLine]", 
 RowBox[{
  RowBox[{
   RowBox[{
    RowBox[{
     RowBox[{"ExpandAll", "[", 
      RowBox[{"%", "/", "2"}], "]"}], "/.", 
     RowBox[{"{", 
      RowBox[{
       RowBox[{
        SuperscriptBox["\[Rho]", "2"], "->", "0"}], ",", 
       RowBox[{
        SuperscriptBox["\[Theta]", "2"], "->", "0"}], ",", 
       RowBox[{
        SuperscriptBox["\[Psi]", "2"], "->", "0"}], ",", 
       RowBox[{
        RowBox[{"\[Theta]", " ", "\[Rho]"}], "->", "0"}], ",", 
       RowBox[{
        RowBox[{"\[Rho]", " ", "\[Psi]"}], "->", "0"}], ",", 
       RowBox[{
        RowBox[{"p", " ", "\[Rho]"}], "->", "0"}], ",", 
       RowBox[{
        RowBox[{"p", " ", "\[Theta]"}], "->", "0"}]}], "}"}]}], "/.", 
    RowBox[{
     SuperscriptBox[
      RowBox[{"DiracDelta", "[", 
       RowBox[{"0", ",", "0"}], "]"}], "2"], "\[Rule]", 
     RowBox[{"DiracDelta", "[", 
      RowBox[{
       RowBox[{"p1", "-", 
        RowBox[{"(", 
         RowBox[{"p1", "/.", "rule"}], ")"}]}], ",", 
       RowBox[{"q1", "-", 
        RowBox[{"(", 
         RowBox[{"q1", "/.", "rule"}], ")"}]}]}], "]"}]}]}], ";"}], 
  "\[IndentingNewLine]", 
  RowBox[{"(*", " ", 
   RowBox[{
    RowBox[{
    "omission", " ", "of", " ", "the", " ", "shared", " ", "phase", " ", 
     "terms"}], ",", " ", 
    RowBox[{
     OverscriptBox["Xhh1", "~"], " ", "and", " ", 
     OverscriptBox["Xhh2", "~"]}]}], " ", "*)"}]}], "\[IndentingNewLine]", 
 RowBox[{
  RowBox[{"tmp", "=", 
   RowBox[{"ExpandAll", "[", 
    RowBox[{"%", " ", 
     SuperscriptBox["\[ExponentialE]", 
      RowBox[{
       RowBox[{"-", "\[ImaginaryI]"}], " ", "p", " ", 
       RowBox[{"(", 
        RowBox[{"zS", "-", "zDA"}], ")"}], " ", 
       RowBox[{"Tan", "[", "\[CapitalTheta]B", "]"}]}]], 
     SuperscriptBox["\[ExponentialE]", 
      RowBox[{
       RowBox[{"-", 
        FractionBox["1", "2"]}], " ", "\[ImaginaryI]", " ", "h", " ", 
       "\[Theta]", " ", "tA"}]], 
     SuperscriptBox["\[ExponentialE]", 
      FractionBox[
       RowBox[{
       "\[ImaginaryI]", " ", "h", " ", "q", " ", "tA", " ", "\[Rho]"}], 
       RowBox[{"2", " ", "Kz"}]]], 
     SuperscriptBox["\[ExponentialE]", 
      RowBox[{"\[ImaginaryI]", " ", "p", 
       RowBox[{"(", 
        RowBox[{"zA1", "-", "zM1"}], ")"}], " ", 
       RowBox[{"Tan", "[", "\[CapitalTheta]B", "]"}]}]]}], "]"}]}], 
  ";"}], "\[IndentingNewLine]", 
 RowBox[{
  RowBox[{
   RowBox[{
    RowBox[{
     RowBox[{"Simplify", "[", "#", "]"}], "&"}], "/@", 
    RowBox[{"Collect", "[", 
     RowBox[{
      RowBox[{"Part", "[", 
       RowBox[{"%", ",", "1", ",", "2"}], "]"}], ",", 
      RowBox[{"{", 
       RowBox[{"p", ",", "q", ",", "\[Theta]", ",", "\[Rho]"}], "}"}]}], 
     "]"}]}], "/.", 
   RowBox[{"{", 
    RowBox[{
     RowBox[{
      RowBox[{
      "tA", "+", "tM2", "+", "tS", "+", "zA2", "+", "zDA", "+", "zM2", "+", 
       "zS"}], "->", "zD"}], ",", 
     RowBox[{
      RowBox[{
       RowBox[{"(", 
        RowBox[{"zA1", "+", "zA2", "-", "zM1", "-", "zM2"}], ")"}], " ", 
       RowBox[{"Tan", "[", "\[CapitalTheta]B", "]"}]}], "->", 
      "\[CapitalDelta]x"}], ",", 
     RowBox[{
      RowBox[{"Tan", "[", "\[CapitalTheta]B", "]"}], "->", 
      RowBox[{"h", "/", 
       RowBox[{"(", 
        RowBox[{"2", "Kz"}], ")"}]}]}]}], "}"}]}], 
  ";"}], "\[IndentingNewLine]", 
 RowBox[{
  RowBox[{"Collect", "[", 
   RowBox[{"%", ",", 
    RowBox[{"{", 
     RowBox[{"p", ",", "q"}], "}"}], ",", "Simplify"}], "]"}], "/.", 
  RowBox[{"{", 
   RowBox[{
    RowBox[{
     RowBox[{
      RowBox[{"(", 
       RowBox[{"tM2", "+", 
        RowBox[{"2", " ", "zA2"}]}], ")"}], "\[Theta]"}], "->", 
     RowBox[{"2", "s0"}]}], ",", 
    RowBox[{
     RowBox[{"-", 
      FractionBox[
       RowBox[{"\[ImaginaryI]", " ", "h", " ", "q", " ", 
        RowBox[{"(", 
         RowBox[{"tM2", "+", 
          RowBox[{"2", " ", "zA2"}]}], ")"}], " ", "\[Rho]"}], 
       RowBox[{"2", " ", "Kz"}]]}], "->", 
     RowBox[{
      RowBox[{"-", "\[ImaginaryI]"}], " ", "q", "  ", 
      "\[CapitalDelta]y"}]}]}], "}"}]}], "\[IndentingNewLine]", 
 RowBox[{
  RowBox[{
   OverscriptBox["Xhh2", "~"], "=", 
   RowBox[{"ReplacePart", "[", 
    RowBox[{"tmp", ",", 
     RowBox[{"1", "->", 
      SuperscriptBox["\[ExponentialE]", 
       RowBox[{"Collect", "[", 
        RowBox[{"%", ",", "zD", ",", "Simplify"}], "]"}]]}]}], "]"}]}], 
  ";"}], "\[IndentingNewLine]", 
 RowBox[{"Print", "[", 
  RowBox[{"\"\<\!\(\*OverscriptBox[\(Xhh2\), \(~\)]\) = \>\"", ",", 
   OverscriptBox["Xhh2", "~"]}], "]"}]}], "Input",
 CellChangeTimes->{{3.8495999558236375`*^9, 3.849599976491887*^9}, {
   3.8496000197973723`*^9, 3.8496000214250975`*^9}, 3.849600054561646*^9, {
   3.849600084873041*^9, 3.849600088028186*^9}, {3.84980342200218*^9, 
   3.849803433117129*^9}, 3.849803750864499*^9, 3.8498037965885687`*^9, {
   3.8498038341687393`*^9, 3.849803866476491*^9}, 3.849803905245584*^9, {
   3.8498043579219027`*^9, 3.8498044363761253`*^9}, {3.8499629631631184`*^9, 
   3.849962969904669*^9}, 3.849963033491176*^9, {3.8499631117821217`*^9, 
   3.84996313294783*^9}, {3.849964892605975*^9, 3.8499648947518044`*^9}, {
   3.849970215770683*^9, 3.8499702426468835`*^9}, {3.850022387327389*^9, 
   3.8500224098048143`*^9}, {3.8500460449311247`*^9, 
   3.8500460775381317`*^9}, {3.855914390922469*^9, 3.855914404346848*^9}, {
   3.857390066242525*^9, 3.8573901355084124`*^9}, {3.8573901945232253`*^9, 
   3.8573902232578707`*^9}, {3.857391371411831*^9, 3.857391423212305*^9}, 
   3.857526672175528*^9, {3.85752755648904*^9, 3.857527561123336*^9}, {
   3.879766207202657*^9, 3.8797663097138495`*^9}, {3.8797663663913803`*^9, 
   3.879766394434596*^9}, 3.8797664538656936`*^9, {3.8797665013865986`*^9, 
   3.8797665191418705`*^9}, 3.879766595916463*^9, {3.8799183805968413`*^9, 
   3.8799183864989047`*^9}, {3.879923494326619*^9, 3.879923503210013*^9}, {
   3.879923560562374*^9, 3.8799235765358562`*^9}, 3.879923657833817*^9, {
   3.884604641427375*^9, 3.8846046440042763`*^9}, {3.8847674795558386`*^9, 
   3.88476748245827*^9}, {3.8890800265069685`*^9, 3.889080027317731*^9}, 
   3.8890801395207543`*^9},ExpressionUUID->"8be0269a-4900-4a83-be23-\
204461897aac"],

Cell[BoxData[
 RowBox[{"{", 
  RowBox[{
   RowBox[{"p2", "\[Rule]", 
    RowBox[{"p", "+", 
     RowBox[{"Kz", " ", "\[Theta]"}], "-", 
     RowBox[{"q", " ", "\[Rho]"}]}]}], ",", 
   RowBox[{"q2", "\[Rule]", 
    RowBox[{"q", "+", 
     FractionBox[
      RowBox[{"h", " ", "\[Rho]"}], "2"], "-", 
     RowBox[{"Kz", " ", "\[Psi]"}]}]}], ",", 
   RowBox[{"p1", "\[Rule]", "p"}], ",", 
   RowBox[{"q1", "\[Rule]", "q"}]}], "}"}]], "Output",
 CellChangeTimes->{
  3.8498039184379053`*^9, {3.8498043735682154`*^9, 3.849804437703944*^9}, 
   3.8499633990303125`*^9, 3.8499649634358287`*^9, 3.849965060057737*^9, {
   3.8499702384130526`*^9, 3.849970243366324*^9}, 3.84997031715366*^9, 
   3.850022410499077*^9, 3.8500460279647474`*^9, 3.850046088027012*^9, 
   3.8500495405485396`*^9, {3.855914393825635*^9, 3.855914405617571*^9}, 
   3.857390108585563*^9, 3.857390142449442*^9, {3.857390196789646*^9, 
   3.857390223690488*^9}, {3.857391410356243*^9, 3.8573914248141923`*^9}, 
   3.857447832880402*^9, 3.8575261230194745`*^9, 3.8575266726346684`*^9, 
   3.8575275939525537`*^9, 3.857644882285988*^9, 3.857645303055088*^9, 
   3.8576566329376793`*^9, 3.8601392177421827`*^9, 3.8797663118215885`*^9, 
   3.8797663950342913`*^9, 3.879766459402094*^9, {3.879766508579837*^9, 
   3.879766519693982*^9}, 3.8797665972337255`*^9, 3.879918388774845*^9, {
   3.8799234684638996`*^9, 3.879923503611415*^9}, 3.8799235780814147`*^9, 
   3.8799236586623025`*^9, 3.8846046505868464`*^9, 
   3.884767483466709*^9},ExpressionUUID->"f3dc1615-febd-492a-846d-\
640c935ebee2"],

Cell[BoxData[
 RowBox[{
  RowBox[{"\[ImaginaryI]", " ", "h", " ", "s0"}], "-", 
  FractionBox[
   RowBox[{"\[ImaginaryI]", " ", 
    SuperscriptBox["p", "2"], " ", "zD"}], 
   RowBox[{"2", " ", "Kz"}]], "-", 
  FractionBox[
   RowBox[{"\[ImaginaryI]", " ", 
    SuperscriptBox["q", "2"], " ", "zD"}], 
   RowBox[{"2", " ", "Kz"}]], "+", 
  RowBox[{"\[ImaginaryI]", " ", "p", " ", "\[CapitalDelta]x"}], "-", 
  RowBox[{"\[ImaginaryI]", " ", "q", " ", "\[CapitalDelta]y"}]}]], "Output",
 CellChangeTimes->{
  3.8498039184379053`*^9, {3.8498043735682154`*^9, 3.849804437703944*^9}, 
   3.8499633990303125`*^9, 3.8499649634358287`*^9, 3.849965060057737*^9, {
   3.8499702384130526`*^9, 3.849970243366324*^9}, 3.84997031715366*^9, 
   3.850022410499077*^9, 3.8500460279647474`*^9, 3.850046088027012*^9, 
   3.8500495405485396`*^9, {3.855914393825635*^9, 3.855914405617571*^9}, 
   3.857390108585563*^9, 3.857390142449442*^9, {3.857390196789646*^9, 
   3.857390223690488*^9}, {3.857391410356243*^9, 3.8573914248141923`*^9}, 
   3.857447832880402*^9, 3.8575261230194745`*^9, 3.8575266726346684`*^9, 
   3.8575275939525537`*^9, 3.857644882285988*^9, 3.857645303055088*^9, 
   3.8576566329376793`*^9, 3.8601392177421827`*^9, 3.8797663118215885`*^9, 
   3.8797663950342913`*^9, 3.879766459402094*^9, {3.879766508579837*^9, 
   3.879766519693982*^9}, 3.8797665972337255`*^9, 3.879918388774845*^9, {
   3.8799234684638996`*^9, 3.879923503611415*^9}, 3.8799235780814147`*^9, 
   3.8799236586623025`*^9, 3.8846046505868464`*^9, 
   3.884767484028246*^9},ExpressionUUID->"07da8c54-f88a-461b-aaff-\
45ba96690274"],

Cell[BoxData[
 InterpretationBox[
  RowBox[{"\<\"\\!\\(\\*OverscriptBox[\\(Xhh2\\), \\(~\\)]\\) = \"\>", 
   "\[InvisibleSpace]", 
   RowBox[{
    SuperscriptBox["\[ExponentialE]", 
     RowBox[{
      RowBox[{"-", 
       FractionBox[
        RowBox[{"\[ImaginaryI]", " ", 
         RowBox[{"(", 
          RowBox[{
           SuperscriptBox["p", "2"], "+", 
           SuperscriptBox["q", "2"]}], ")"}], " ", "zD"}], 
        RowBox[{"2", " ", "Kz"}]]}], "+", 
      RowBox[{"\[ImaginaryI]", " ", 
       RowBox[{"(", 
        RowBox[{
         RowBox[{"h", " ", "s0"}], "+", 
         RowBox[{"p", " ", "\[CapitalDelta]x"}], "-", 
         RowBox[{"q", " ", "\[CapitalDelta]y"}]}], ")"}]}]}]], " ", 
    RowBox[{"DiracDelta", "[", 
     RowBox[{
      RowBox[{
       RowBox[{"-", "p"}], "+", "p1"}], ",", 
      RowBox[{
       RowBox[{"-", "q"}], "+", "q1"}]}], "]"}], " ", 
    RowBox[{"R", "[", 
     RowBox[{"p", ",", "tS"}], "]"}], " ", 
    RowBox[{"R", "[", 
     RowBox[{
      RowBox[{"p", "+", 
       RowBox[{"Kz", " ", "\[Theta]"}], "-", 
       RowBox[{"q", " ", "\[Rho]"}]}], ",", "tA"}], "]"}], " ", 
    RowBox[{"R", "[", 
     RowBox[{
      RowBox[{"p", "+", 
       RowBox[{"Kz", " ", "\[Theta]"}], "-", 
       RowBox[{"q", " ", "\[Rho]"}]}], ",", "tM2"}], "]"}]}]}],
  SequenceForm["\!\(\*OverscriptBox[\(Xhh2\), \(~\)]\) = ", E^(Complex[0, 
        Rational[-1, 
         2]] $CellContext`Kz^(-1) ($CellContext`p^2 + $CellContext`q^2) \
$CellContext`zD + 
     Complex[0, 
        1] ($CellContext`h $CellContext`s0 + $CellContext`p $CellContext`\
\[CapitalDelta]x - $CellContext`q $CellContext`\[CapitalDelta]y)) 
   DiracDelta[-$CellContext`p + $CellContext`p1, -$CellContext`q + \
$CellContext`q1] $CellContext`R[$CellContext`p, $CellContext`tS] \
$CellContext`R[$CellContext`p + $CellContext`Kz $CellContext`\[Theta] - \
$CellContext`q $CellContext`\[Rho], $CellContext`tA] \
$CellContext`R[$CellContext`p + $CellContext`Kz $CellContext`\[Theta] - \
$CellContext`q $CellContext`\[Rho], $CellContext`tM2]],
  Editable->False]], "Print",
 CellChangeTimes->{
  3.8797665202016306`*^9, 3.8797665977433596`*^9, 3.879918389339302*^9, {
   3.879923468968805*^9, 3.879923504133018*^9}, 3.8799235786090355`*^9, 
   3.879923659183907*^9, 3.8846046511403646`*^9, 
   3.884767484036899*^9},ExpressionUUID->"2c73ad8d-9c9d-4058-87f9-\
b398e5aaf1fd"]
}, Open  ]]
}, Closed]],

Cell[CellGroupData[{

Cell[TextData[{
 StyleBox["Appendix C\n",
  FontFamily->"Source Sans Code",
  FontWeight->"Normal",
  FontColor->RGBColor[
   0.7137254901960784, 0.21568627450980393`, 0.03137254901960784]],
 Cell[BoxData[
  RowBox[{"calculation", " ", "of", 
   RowBox[{
    FormBox[
     FormBox[
      SubsuperscriptBox[
       RowBox[{"(", "XPo", ")"}], "i", 
       RowBox[{"*", "nn"}]],
      TraditionalForm],
     TraditionalForm], "[", 
    RowBox[{"p", ",", "q", ",", "p2", ",", "q2"}], "]"}], "in", " ", 
   RowBox[{"Eq", ".", " ", 
    RowBox[{"(", "19", ")"}]}]}]],
  CellChangeTimes->{{3.8499628158223753`*^9, 3.849962833859215*^9}, {
    3.8499634732241197`*^9, 3.849963512548541*^9}, {3.8499635912468476`*^9, 
    3.8499635967052727`*^9}, {3.849963710622205*^9, 3.8499637289444065`*^9}, {
    3.8499645538252144`*^9, 3.8499645624451065`*^9}, {3.8499646629819193`*^9, 
    3.8499646885920973`*^9}, {3.849964922068349*^9, 3.849964946876122*^9}, {
    3.850047949291916*^9, 3.850047959631232*^9}, 3.860139170928311*^9},
  FontFamily->"Source Sans Code",
  FontWeight->"Normal",
  FontColor->RGBColor[
   0.7137254901960784, 0.21568627450980393`, 0.03137254901960784],
  ExpressionUUID->"de44f398-faed-4634-9e14-1592084e2b3a"]
}], "Subsubsection",
 CellChangeTimes->{{3.8166069820507374`*^9, 3.8166069846756716`*^9}, {
   3.8174740668322573`*^9, 3.8174740827101135`*^9}, 3.8250787043089485`*^9, 
   3.825564960137077*^9, {3.8370631719301186`*^9, 3.837063198195103*^9}, {
   3.8415756212741013`*^9, 3.8415756232166824`*^9}, 3.8416525951454687`*^9, {
   3.8442287117648125`*^9, 3.844228726041153*^9}, 3.8459613113454647`*^9, 
   3.8459626605634904`*^9, {3.8472701821593075`*^9, 3.8472701861278014`*^9}, 
   3.8633323653744354`*^9, {3.863511233431711*^9, 3.863511263168659*^9}, {
   3.8635960603027687`*^9, 3.863596062091681*^9}, {3.8726660494999166`*^9, 
   3.872666050990694*^9}, {3.8788050814283586`*^9, 3.878805083996377*^9}, {
   3.8797564034357214`*^9, 3.8797564391038365`*^9}, {3.879756677497058*^9, 
   3.879756677497058*^9}, {3.8797567315930333`*^9, 3.879756733143512*^9}, {
   3.879756918655468*^9, 3.8797569418723917`*^9}, {3.8797607500386057`*^9, 
   3.87976082251515*^9}, {3.8797666690871983`*^9, 3.87976668376735*^9}, {
   3.879767546382409*^9, 3.8797675573178496`*^9}, {3.879924135647471*^9, 
   3.8799241779190297`*^9}, {3.884768298941028*^9, 3.884768299332412*^9}, 
   3.889079916904275*^9, {3.8895859503171835`*^9, 3.8895859548885107`*^9}, {
   3.9087939820177393`*^9, 3.9087939820177393`*^9}},
 FontColor->RGBColor[1, 0, 0],
 Background->RGBColor[
  0.88, 1, 0.88],ExpressionUUID->"273d8ae6-f884-4ae6-a061-612afc88f21e"],

Cell[CellGroupData[{

Cell[BoxData[{
 RowBox[{
  SuperscriptBox[
   OverscriptBox["Xoo1", "~"], "*"], "=", 
  RowBox[{
   RowBox[{
    RowBox[{
     OverscriptBox["Xoo1", "~"], "/.", 
     RowBox[{
      RowBox[{"Exp", "[", "x_", "]"}], "\[Rule]", 
      RowBox[{"Exp", "[", 
       RowBox[{"-", "x"}], "]"}]}]}], "/.", 
    RowBox[{"{", 
     RowBox[{
      RowBox[{"p1", "\[Rule]", "p2"}], ",", 
      RowBox[{"q1", "\[Rule]", "q2"}]}], "}"}]}], "/.", 
   RowBox[{"{", 
    RowBox[{
     RowBox[{
      RowBox[{"R", "[", 
       RowBox[{"x_", ",", "y_"}], "]"}], "\[Rule]", 
      RowBox[{
       SuperscriptBox["R", "*"], "[", 
       RowBox[{"x", ",", "y"}], "]"}]}], ",", 
     RowBox[{
      RowBox[{"T", "[", 
       RowBox[{"x_", ",", "y_"}], "]"}], "\[Rule]", " ", 
      RowBox[{
       SuperscriptBox["T", "*"], "[", 
       RowBox[{"x", ",", "y"}], "]"}]}]}], "}"}]}]}], "\[IndentingNewLine]", 
 RowBox[{
  SuperscriptBox[
   OverscriptBox["Xoo2", "~"], "*"], "=", 
  RowBox[{
   RowBox[{
    RowBox[{
     OverscriptBox["Xoo2", "~"], "/.", 
     RowBox[{
      RowBox[{"Exp", "[", "x_", "]"}], "\[Rule]", 
      RowBox[{"Exp", "[", 
       RowBox[{"-", "x"}], "]"}]}]}], "/.", 
    RowBox[{"{", 
     RowBox[{
      RowBox[{"p1", "\[Rule]", "p2"}], ",", 
      RowBox[{"q1", "\[Rule]", "q2"}]}], "}"}]}], "/.", 
   RowBox[{"{", 
    RowBox[{
     RowBox[{
      RowBox[{"R", "[", 
       RowBox[{"x_", ",", "y_"}], "]"}], "\[Rule]", 
      RowBox[{
       SuperscriptBox["R", "*"], "[", 
       RowBox[{"x", ",", "y"}], "]"}]}], ",", 
     RowBox[{
      RowBox[{"T", "[", 
       RowBox[{"x_", ",", "y_"}], "]"}], "\[Rule]", " ", 
      RowBox[{
       SuperscriptBox["T", "*"], "[", 
       RowBox[{"x", ",", "y"}], "]"}]}]}], "}"}]}]}], "\[IndentingNewLine]", 
 RowBox[{
  SuperscriptBox[
   OverscriptBox["Xhh1", "~"], "*"], "=", 
  RowBox[{
   RowBox[{
    RowBox[{
     OverscriptBox["Xhh1", "~"], "/.", 
     RowBox[{
      RowBox[{"Exp", "[", "x_", "]"}], "\[Rule]", 
      RowBox[{"Exp", "[", 
       RowBox[{"-", "x"}], "]"}]}]}], "/.", 
    RowBox[{"{", 
     RowBox[{
      RowBox[{"p1", "\[Rule]", "p2"}], ",", 
      RowBox[{"q1", "\[Rule]", "q2"}]}], "}"}]}], "/.", 
   RowBox[{"{", 
    RowBox[{
     RowBox[{
      RowBox[{"R", "[", 
       RowBox[{"x_", ",", "y_"}], "]"}], "\[Rule]", 
      RowBox[{
       SuperscriptBox["R", "*"], "[", 
       RowBox[{"x", ",", "y"}], "]"}]}], ",", 
     RowBox[{
      RowBox[{"T", "[", 
       RowBox[{"x_", ",", "y_"}], "]"}], "\[Rule]", " ", 
      RowBox[{
       SuperscriptBox["T", "*"], "[", 
       RowBox[{"x", ",", "y"}], "]"}]}]}], "}"}]}]}], "\[IndentingNewLine]", 
 RowBox[{
  SuperscriptBox[
   OverscriptBox["Xhh2", "~"], "*"], "=", 
  RowBox[{
   RowBox[{
    RowBox[{
     OverscriptBox["Xhh2", "~"], "/.", 
     RowBox[{
      RowBox[{"Exp", "[", "x_", "]"}], "\[Rule]", 
      RowBox[{"Exp", "[", 
       RowBox[{"-", "x"}], "]"}]}]}], "/.", 
    RowBox[{"{", 
     RowBox[{
      RowBox[{"p1", "\[Rule]", "p2"}], ",", 
      RowBox[{"q1", "\[Rule]", "q2"}]}], "}"}]}], "/.", 
   RowBox[{"{", 
    RowBox[{
     RowBox[{
      RowBox[{"R", "[", 
       RowBox[{"x_", ",", "y_"}], "]"}], "\[Rule]", 
      RowBox[{
       SuperscriptBox["R", "*"], "[", 
       RowBox[{"x", ",", "y"}], "]"}]}], ",", 
     RowBox[{
      RowBox[{"T", "[", 
       RowBox[{"x_", ",", "y_"}], "]"}], "\[Rule]", " ", 
      RowBox[{
       SuperscriptBox["T", "*"], "[", 
       RowBox[{"x", ",", "y"}], "]"}]}]}], "}"}]}]}]}], "Input",
 CellChangeTimes->{{3.847019653909211*^9, 3.8470197373005023`*^9}, 
   3.8470938137993145`*^9, {3.8499636731727495`*^9, 3.8499636745410743`*^9}, {
   3.849964980524171*^9, 3.849965035202345*^9}, {3.884767563279416*^9, 
   3.884767576207821*^9}},
 FontFamily->"Consolas",
 FontWeight->"Bold",ExpressionUUID->"a166ece4-5c07-4c46-bc86-aa33b7608f3c"],

Cell[BoxData[
 RowBox[{
  SuperscriptBox["\[ExponentialE]", 
   FractionBox[
    RowBox[{"\[ImaginaryI]", " ", 
     RowBox[{"(", 
      RowBox[{
       SuperscriptBox["p", "2"], "+", 
       SuperscriptBox["q", "2"]}], ")"}], " ", "zD"}], 
    RowBox[{"2", " ", "Kz"}]]], " ", 
  RowBox[{"DiracDelta", "[", 
   RowBox[{
    RowBox[{
     RowBox[{"-", "p"}], "+", "p2"}], ",", 
    RowBox[{
     RowBox[{"-", "q"}], "+", "q2", "+", 
     RowBox[{"h", " ", "\[Rho]"}]}]}], "]"}], " ", 
  RowBox[{
   SuperscriptBox["R", "*"], "[", 
   RowBox[{"p", ",", "tM1"}], "]"}], " ", 
  RowBox[{
   SuperscriptBox["R", "*"], "[", 
   RowBox[{
    RowBox[{"p", "+", 
     RowBox[{"Kz", " ", "\[Theta]"}], "-", 
     RowBox[{"q", " ", "\[Rho]"}]}], ",", "tA"}], "]"}], " ", 
  RowBox[{
   SuperscriptBox["T", "*"], "[", 
   RowBox[{"p", ",", "tS"}], "]"}]}]], "Output",
 CellChangeTimes->{3.847019452142708*^9, 3.8470195498090577`*^9, 
  3.8470196314914255`*^9, 3.8471028865323734`*^9, 3.8496894690690827`*^9, 
  3.84996503935776*^9, 3.849970322521413*^9, 3.850046095613159*^9, 
  3.8500461450891337`*^9, 3.8500465142085285`*^9, 3.8500495622275486`*^9, 
  3.8559147899318933`*^9, 3.857390559889569*^9, 3.8573905940249467`*^9, 
  3.8573914451975627`*^9, 3.857447838848652*^9, 3.8575261276085954`*^9, 
  3.857526744911868*^9, 3.8575275992503395`*^9, 3.85764488772099*^9, 
  3.8576453526035137`*^9, 3.8576566383445425`*^9, 3.860139238408965*^9, 
  3.8797676434632783`*^9, 3.879924341523732*^9, 3.8799243891453743`*^9, 
  3.884604660099447*^9, 
  3.8847675772394857`*^9},ExpressionUUID->"5afe6ef2-9f81-4fa9-960e-\
35d3000f23d0"],

Cell[BoxData[
 RowBox[{
  SuperscriptBox["\[ExponentialE]", 
   RowBox[{
    FractionBox[
     RowBox[{"\[ImaginaryI]", " ", 
      RowBox[{"(", 
       RowBox[{
        SuperscriptBox["p", "2"], "+", 
        SuperscriptBox["q", "2"]}], ")"}], " ", "zD"}], 
     RowBox[{"2", " ", "Kz"}]], "-", 
    RowBox[{"\[ImaginaryI]", " ", 
     RowBox[{"(", 
      RowBox[{
       RowBox[{"h", " ", "s0"}], "+", 
       RowBox[{"p", " ", "\[CapitalDelta]x"}], "-", 
       RowBox[{"q", " ", "\[CapitalDelta]y"}]}], ")"}]}]}]], " ", 
  RowBox[{"DiracDelta", "[", 
   RowBox[{
    RowBox[{
     RowBox[{"-", "p"}], "+", "p2"}], ",", 
    RowBox[{
     RowBox[{"-", "q"}], "+", "q2", "+", 
     RowBox[{"h", " ", "\[Rho]"}]}]}], "]"}], " ", 
  RowBox[{
   SuperscriptBox["R", "*"], "[", 
   RowBox[{"p", ",", "tS"}], "]"}], " ", 
  RowBox[{
   SuperscriptBox["R", "*"], "[", 
   RowBox[{
    RowBox[{"p", "+", 
     RowBox[{"Kz", " ", "\[Theta]"}], "-", 
     RowBox[{"q", " ", "\[Rho]"}]}], ",", "tM2"}], "]"}], " ", 
  RowBox[{
   SuperscriptBox["T", "*"], "[", 
   RowBox[{
    RowBox[{"p", "+", 
     RowBox[{"Kz", " ", "\[Theta]"}], "-", 
     RowBox[{"q", " ", "\[Rho]"}]}], ",", "tA"}], "]"}]}]], "Output",
 CellChangeTimes->{3.847019452142708*^9, 3.8470195498090577`*^9, 
  3.8470196314914255`*^9, 3.8471028865323734`*^9, 3.8496894690690827`*^9, 
  3.84996503935776*^9, 3.849970322521413*^9, 3.850046095613159*^9, 
  3.8500461450891337`*^9, 3.8500465142085285`*^9, 3.8500495622275486`*^9, 
  3.8559147899318933`*^9, 3.857390559889569*^9, 3.8573905940249467`*^9, 
  3.8573914451975627`*^9, 3.857447838848652*^9, 3.8575261276085954`*^9, 
  3.857526744911868*^9, 3.8575275992503395`*^9, 3.85764488772099*^9, 
  3.8576453526035137`*^9, 3.8576566383445425`*^9, 3.860139238408965*^9, 
  3.8797676434632783`*^9, 3.879924341523732*^9, 3.8799243891453743`*^9, 
  3.884604660099447*^9, 
  3.884767577247504*^9},ExpressionUUID->"00a4bb9e-c472-4f76-aaa9-\
924ef89417b5"],

Cell[BoxData[
 RowBox[{
  SuperscriptBox["\[ExponentialE]", 
   FractionBox[
    RowBox[{"\[ImaginaryI]", " ", 
     RowBox[{"(", 
      RowBox[{
       SuperscriptBox["p", "2"], "+", 
       SuperscriptBox["q", "2"]}], ")"}], " ", "zD"}], 
    RowBox[{"2", " ", "Kz"}]]], " ", 
  RowBox[{"DiracDelta", "[", 
   RowBox[{
    RowBox[{
     RowBox[{"-", "p"}], "+", "p2"}], ",", 
    RowBox[{
     RowBox[{"-", "q"}], "+", "q2"}]}], "]"}], " ", 
  RowBox[{
   SuperscriptBox["R", "*"], "[", 
   RowBox[{"p", ",", "tM1"}], "]"}], " ", 
  RowBox[{
   SuperscriptBox["T", "*"], "[", 
   RowBox[{"p", ",", "tS"}], "]"}], " ", 
  RowBox[{
   SuperscriptBox["T", "*"], "[", 
   RowBox[{
    RowBox[{
     RowBox[{"-", "p"}], "-", 
     RowBox[{"Kz", " ", "\[Theta]"}], "+", 
     RowBox[{"q", " ", "\[Rho]"}]}], ",", "tA"}], "]"}]}]], "Output",
 CellChangeTimes->{3.847019452142708*^9, 3.8470195498090577`*^9, 
  3.8470196314914255`*^9, 3.8471028865323734`*^9, 3.8496894690690827`*^9, 
  3.84996503935776*^9, 3.849970322521413*^9, 3.850046095613159*^9, 
  3.8500461450891337`*^9, 3.8500465142085285`*^9, 3.8500495622275486`*^9, 
  3.8559147899318933`*^9, 3.857390559889569*^9, 3.8573905940249467`*^9, 
  3.8573914451975627`*^9, 3.857447838848652*^9, 3.8575261276085954`*^9, 
  3.857526744911868*^9, 3.8575275992503395`*^9, 3.85764488772099*^9, 
  3.8576453526035137`*^9, 3.8576566383445425`*^9, 3.860139238408965*^9, 
  3.8797676434632783`*^9, 3.879924341523732*^9, 3.8799243891453743`*^9, 
  3.884604660099447*^9, 
  3.884767577253481*^9},ExpressionUUID->"a4b64642-2845-4d38-82f6-\
9d416d46aaa5"],

Cell[BoxData[
 RowBox[{
  SuperscriptBox["\[ExponentialE]", 
   RowBox[{
    FractionBox[
     RowBox[{"\[ImaginaryI]", " ", 
      RowBox[{"(", 
       RowBox[{
        SuperscriptBox["p", "2"], "+", 
        SuperscriptBox["q", "2"]}], ")"}], " ", "zD"}], 
     RowBox[{"2", " ", "Kz"}]], "-", 
    RowBox[{"\[ImaginaryI]", " ", 
     RowBox[{"(", 
      RowBox[{
       RowBox[{"h", " ", "s0"}], "+", 
       RowBox[{"p", " ", "\[CapitalDelta]x"}], "-", 
       RowBox[{"q", " ", "\[CapitalDelta]y"}]}], ")"}]}]}]], " ", 
  RowBox[{"DiracDelta", "[", 
   RowBox[{
    RowBox[{
     RowBox[{"-", "p"}], "+", "p2"}], ",", 
    RowBox[{
     RowBox[{"-", "q"}], "+", "q2"}]}], "]"}], " ", 
  RowBox[{
   SuperscriptBox["R", "*"], "[", 
   RowBox[{"p", ",", "tS"}], "]"}], " ", 
  RowBox[{
   SuperscriptBox["R", "*"], "[", 
   RowBox[{
    RowBox[{"p", "+", 
     RowBox[{"Kz", " ", "\[Theta]"}], "-", 
     RowBox[{"q", " ", "\[Rho]"}]}], ",", "tA"}], "]"}], " ", 
  RowBox[{
   SuperscriptBox["R", "*"], "[", 
   RowBox[{
    RowBox[{"p", "+", 
     RowBox[{"Kz", " ", "\[Theta]"}], "-", 
     RowBox[{"q", " ", "\[Rho]"}]}], ",", "tM2"}], "]"}]}]], "Output",
 CellChangeTimes->{3.847019452142708*^9, 3.8470195498090577`*^9, 
  3.8470196314914255`*^9, 3.8471028865323734`*^9, 3.8496894690690827`*^9, 
  3.84996503935776*^9, 3.849970322521413*^9, 3.850046095613159*^9, 
  3.8500461450891337`*^9, 3.8500465142085285`*^9, 3.8500495622275486`*^9, 
  3.8559147899318933`*^9, 3.857390559889569*^9, 3.8573905940249467`*^9, 
  3.8573914451975627`*^9, 3.857447838848652*^9, 3.8575261276085954`*^9, 
  3.857526744911868*^9, 3.8575275992503395`*^9, 3.85764488772099*^9, 
  3.8576453526035137`*^9, 3.8576566383445425`*^9, 3.860139238408965*^9, 
  3.8797676434632783`*^9, 3.879924341523732*^9, 3.8799243891453743`*^9, 
  3.884604660099447*^9, 
  3.884767577259468*^9},ExpressionUUID->"7f7aa9f5-90d5-4e92-b91c-\
b8c16874ff4b"]
}, Open  ]]
}, Closed]],

Cell[CellGroupData[{

Cell[TextData[{
 StyleBox["Appendix C\n",
  FontWeight->"Normal",
  FontColor->RGBColor[
   0.7137254901960784, 0.21568627450980393`, 0.03137254901960784]],
 Cell[BoxData[
  RowBox[{
   RowBox[{"calculation", " ", "of", 
    FormBox[
     RowBox[{
      RowBox[{
       SubsuperscriptBox["j", "o", "ij"], "[", 
       RowBox[{"pa", ",", "qa", ",", "pb", ",", "qb"}]}], ")"}],
     TraditionalForm]}], "]"}]],
  CellChangeTimes->{{3.8499628158223753`*^9, 3.849962833859215*^9}, {
    3.8499634732241197`*^9, 3.849963512548541*^9}, {3.8499635912468476`*^9, 
    3.8499635967052727`*^9}, {3.849963710622205*^9, 3.8499637289444065`*^9}, {
    3.8499645538252144`*^9, 3.8499645624451065`*^9}, {3.8499646629819193`*^9, 
    3.8499646885920973`*^9}, {3.849964922068349*^9, 3.849964946876122*^9}, {
    3.850047949291916*^9, 3.850047959631232*^9}, 3.860139170928311*^9},
  FontFamily->"Source Sans Pro",
  FontWeight->"Normal",
  FontColor->RGBColor[
   0.7137254901960784, 0.21568627450980393`, 0.03137254901960784],
  ExpressionUUID->"59babc2e-78bc-41a5-bf00-1277d37ff62e"]
}], "Subsubsection",
 CellChangeTimes->{{3.8166069820507374`*^9, 3.8166069846756716`*^9}, {
   3.8174740668322573`*^9, 3.8174740827101135`*^9}, 3.8250787043089485`*^9, 
   3.825564960137077*^9, {3.8370631719301186`*^9, 3.837063198195103*^9}, {
   3.8415756212741013`*^9, 3.8415756232166824`*^9}, 3.8416525951454687`*^9, {
   3.8442287117648125`*^9, 3.844228726041153*^9}, 3.8459613113454647`*^9, 
   3.8459626605634904`*^9, {3.8472701821593075`*^9, 3.8472701861278014`*^9}, 
   3.8633323653744354`*^9, {3.863511233431711*^9, 3.863511263168659*^9}, {
   3.8635960603027687`*^9, 3.863596062091681*^9}, {3.8726660494999166`*^9, 
   3.872666050990694*^9}, {3.8788050814283586`*^9, 3.878805083996377*^9}, {
   3.8797564034357214`*^9, 3.8797564391038365`*^9}, {3.879756677497058*^9, 
   3.879756677497058*^9}, {3.8797567315930333`*^9, 3.879756733143512*^9}, {
   3.879756918655468*^9, 3.8797569418723917`*^9}, {3.8797607500386057`*^9, 
   3.87976082251515*^9}, {3.8797666690871983`*^9, 3.87976668376735*^9}, {
   3.879767546382409*^9, 3.8797675573178496`*^9}, {3.8797676815005665`*^9, 
   3.8797676897915134`*^9}, {3.8799164844010878`*^9, 
   3.8799164844010878`*^9}, {3.884768229745519*^9, 3.8847682331022277`*^9}, {
   3.889079919415059*^9, 3.88907991968991*^9}},
 FontColor->RGBColor[1, 0, 0],
 Background->RGBColor[
  0.88, 1, 0.88],ExpressionUUID->"1dfe1029-42f4-4de4-80ff-ae0bd2d3cef5"],

Cell[CellGroupData[{

Cell[BoxData[{
 RowBox[{
  RowBox[{
   RowBox[{"(", 
    RowBox[{
     OverscriptBox["Xoo1", "~"], "/.", 
     RowBox[{"{", 
      RowBox[{
       RowBox[{"p", "\[Rule]", "pa"}], ",", 
       RowBox[{"q", "\[Rule]", "qa"}]}], "}"}]}], ")"}], 
   RowBox[{"(", " ", 
    RowBox[{
     SuperscriptBox[
      OverscriptBox["Xoo1", "~"], "*"], "/.", 
     RowBox[{"{", 
      RowBox[{
       RowBox[{"p", "\[Rule]", "pb"}], ",", 
       RowBox[{"q", "\[Rule]", "qb"}]}], "}"}]}], ")"}], 
   RowBox[{"jin", "[", 
    RowBox[{"p1", ",", "q1", ",", "p2", ",", "q2"}], "]"}]}], 
  ";"}], "\[IndentingNewLine]", 
 RowBox[{
  RowBox[{"tmp", "=", 
   RowBox[{"Integrate", "[", 
    RowBox[{"%", ",", 
     RowBox[{"{", 
      RowBox[{"p1", ",", 
       RowBox[{"-", "Infinity"}], ",", 
       RowBox[{"+", "Infinity"}]}], "}"}], ",", 
     RowBox[{"{", 
      RowBox[{"q1", ",", 
       RowBox[{"-", "Infinity"}], ",", 
       RowBox[{"+", "Infinity"}]}], "}"}], ",", 
     RowBox[{"{", 
      RowBox[{"p2", ",", 
       RowBox[{"-", "Infinity"}], ",", 
       RowBox[{"+", "Infinity"}]}], "}"}], ",", 
     RowBox[{"{", 
      RowBox[{"q2", ",", 
       RowBox[{"-", "Infinity"}], ",", 
       RowBox[{"+", "Infinity"}]}], "}"}], ",", 
     RowBox[{"Assumptions", "\[Rule]", 
      RowBox[{"pa", "\[Element]", 
       TemplateBox[{},
        "Reals"]}]}]}], "]"}]}], ";"}], "\[IndentingNewLine]", 
 RowBox[{"Collect", "[", 
  RowBox[{
   RowBox[{"tmp", "[", 
    RowBox[{"[", 
     RowBox[{"1", ",", "2"}], "]"}], "]"}], ",", "zD", ",", "Simplify"}], 
  "]"}], "\[IndentingNewLine]", 
 RowBox[{
  OverscriptBox["jo11", "~"], "\[Equal]", 
  RowBox[{"ReplacePart", "[", 
   RowBox[{"tmp", ",", 
    RowBox[{
     RowBox[{"{", 
      RowBox[{"1", ",", "2"}], "}"}], "->", "%"}]}], "]"}], 
  RowBox[{"(*", " ", 
   RowBox[{"Eq", ".", " ", 
    RowBox[{"(", 
     RowBox[{"C", ".1", "b"}], ")"}]}], " ", "*)"}]}]}], "Input",
 CellChangeTimes->{{3.8444120817603846`*^9, 3.844412099666993*^9}, {
   3.844412191210761*^9, 3.8444122579729195`*^9}, {3.8444122943635798`*^9, 
   3.8444123890926657`*^9}, {3.8444126234164114`*^9, 
   3.8444126422391567`*^9}, {3.844413222918459*^9, 3.8444132342179585`*^9}, {
   3.8444137222343073`*^9, 3.844413739546092*^9}, {3.844413793756109*^9, 
   3.8444137968360796`*^9}, {3.844414242068596*^9, 3.8444142475496883`*^9}, {
   3.8445840860088177`*^9, 3.8445841322708344`*^9}, {3.8445841988520703`*^9, 
   3.844584255690858*^9}, {3.8445881315731773`*^9, 3.8445881419104805`*^9}, {
   3.844680759829832*^9, 3.844680760141197*^9}, {3.844681069156076*^9, 
   3.844681074847963*^9}, {3.8459727286704264`*^9, 3.8459727966425977`*^9}, {
   3.8470199708089886`*^9, 3.847020026862646*^9}, {3.847093832200095*^9, 
   3.8470938452141695`*^9}, {3.849970420440589*^9, 3.8499705022450294`*^9}, {
   3.8499705514312534`*^9, 3.849970584050679*^9}, {3.849970692423608*^9, 
   3.849970704971691*^9}, 3.849973500916316*^9, {3.8500461658776073`*^9, 
   3.8500461973749714`*^9}, 3.850046385343051*^9, {3.850047054137595*^9, 
   3.850047058529504*^9}, {3.8500471356245456`*^9, 3.8500471700586767`*^9}, {
   3.8500472846614113`*^9, 3.8500472913690987`*^9}, {3.8500473832276554`*^9, 
   3.8500474398938866`*^9}, {3.8573910041978817`*^9, 
   3.8573910162723885`*^9}, {3.8574490230643673`*^9, 
   3.8574490673601933`*^9}, {3.8574493990594177`*^9, 3.857449407676667*^9}, {
   3.857449444083044*^9, 3.857449449776692*^9}, {3.8574495396093264`*^9, 
   3.8574495526142197`*^9}, 3.8575270590826254`*^9, 3.857527613221893*^9, 
   3.8601392797175083`*^9, {3.879769949222433*^9, 3.87977002916261*^9}, 
   3.879770198699462*^9, 3.879770493422967*^9, 3.884604813527426*^9, {
   3.884767679726041*^9, 3.8847677116885257`*^9}, {3.884768690691904*^9, 
   3.8847686972332497`*^9}, {3.884771485979066*^9, 3.8847714908676867`*^9}, {
   3.8895860147344275`*^9, 3.889586015997158*^9}},
 FontFamily->"Consolas",
 FontWeight->"Bold",ExpressionUUID->"7e327721-4bdc-4ab5-b15f-dcb2561816b1"],

Cell[BoxData[
 RowBox[{"-", 
  FractionBox[
   RowBox[{"\[ImaginaryI]", " ", 
    RowBox[{"(", 
     RowBox[{
      SuperscriptBox["pa", "2"], "-", 
      SuperscriptBox["pb", "2"], "+", 
      SuperscriptBox["qa", "2"], "-", 
      SuperscriptBox["qb", "2"]}], ")"}], " ", "zD"}], 
   RowBox[{"2", " ", "Kz"}]]}]], "Output",
 CellChangeTimes->{{3.857449548856289*^9, 3.8574495539090357`*^9}, 
   3.857526138292126*^9, 3.8575270596472607`*^9, {3.857527607019908*^9, 
   3.857527614318226*^9}, 3.8576453629252605`*^9, 3.857656648748745*^9, 
   3.860139288229225*^9, 3.8797699553012877`*^9, 3.8797700190681486`*^9, 
   3.8797701993445044`*^9, 3.879770494862582*^9, 3.8799244097312183`*^9, 
   3.8846046746362157`*^9, 3.8846048215287066`*^9, {3.8847676842813544`*^9, 
   3.8847677134049044`*^9}},ExpressionUUID->"00d06bf6-13d5-4df9-9172-\
50856ecc962f"],

Cell[BoxData[
 RowBox[{
  OverscriptBox["jo11", "~"], "\[Equal]", 
  RowBox[{
   SuperscriptBox["\[ExponentialE]", 
    RowBox[{"-", 
     FractionBox[
      RowBox[{"\[ImaginaryI]", " ", 
       RowBox[{"(", 
        RowBox[{
         SuperscriptBox["pa", "2"], "-", 
         SuperscriptBox["pb", "2"], "+", 
         SuperscriptBox["qa", "2"], "-", 
         SuperscriptBox["qb", "2"]}], ")"}], " ", "zD"}], 
      RowBox[{"2", " ", "Kz"}]]}]], " ", 
   RowBox[{"jin", "[", 
    RowBox[{"pa", ",", 
     RowBox[{"qa", "-", 
      RowBox[{"h", " ", "\[Rho]"}]}], ",", "pb", ",", 
     RowBox[{"qb", "-", 
      RowBox[{"h", " ", "\[Rho]"}]}]}], "]"}], " ", 
   RowBox[{"R", "[", 
    RowBox[{"pa", ",", "tM1"}], "]"}], " ", 
   RowBox[{"R", "[", 
    RowBox[{
     RowBox[{"pa", "+", 
      RowBox[{"Kz", " ", "\[Theta]"}], "-", 
      RowBox[{"qa", " ", "\[Rho]"}]}], ",", "tA"}], "]"}], " ", 
   RowBox[{"T", "[", 
    RowBox[{"pa", ",", "tS"}], "]"}], " ", 
   RowBox[{
    SuperscriptBox["R", "*"], "[", 
    RowBox[{"pb", ",", "tM1"}], "]"}], " ", 
   RowBox[{
    SuperscriptBox["R", "*"], "[", 
    RowBox[{
     RowBox[{"pb", "+", 
      RowBox[{"Kz", " ", "\[Theta]"}], "-", 
      RowBox[{"qb", " ", "\[Rho]"}]}], ",", "tA"}], "]"}], " ", 
   RowBox[{
    SuperscriptBox["T", "*"], "[", 
    RowBox[{"pb", ",", "tS"}], "]"}]}]}]], "Output",
 CellChangeTimes->{{3.857449548856289*^9, 3.8574495539090357`*^9}, 
   3.857526138292126*^9, 3.8575270596472607`*^9, {3.857527607019908*^9, 
   3.857527614318226*^9}, 3.8576453629252605`*^9, 3.857656648748745*^9, 
   3.860139288229225*^9, 3.8797699553012877`*^9, 3.8797700190681486`*^9, 
   3.8797701993445044`*^9, 3.879770494862582*^9, 3.8799244097312183`*^9, 
   3.8846046746362157`*^9, 3.8846048215287066`*^9, {3.8847676842813544`*^9, 
   3.8847677134138007`*^9}},ExpressionUUID->"629d7d3b-d5fb-4d32-8f7e-\
8048ebff16d2"]
}, Open  ]],

Cell[CellGroupData[{

Cell[BoxData[{
 RowBox[{
  RowBox[{
   RowBox[{"(", 
    RowBox[{
     OverscriptBox["Xoo2", "~"], "/.", 
     RowBox[{"{", 
      RowBox[{
       RowBox[{"p", "\[Rule]", "pa"}], ",", 
       RowBox[{"q", "\[Rule]", "qa"}]}], "}"}]}], ")"}], 
   RowBox[{"(", " ", 
    RowBox[{
     SuperscriptBox[
      OverscriptBox["Xoo2", "~"], "*"], "/.", 
     RowBox[{"{", 
      RowBox[{
       RowBox[{"p", "\[Rule]", "pb"}], ",", 
       RowBox[{"q", "\[Rule]", "qb"}]}], "}"}]}], ")"}], 
   RowBox[{"jin", "[", 
    RowBox[{"p1", ",", "q1", ",", "p2", ",", "q2"}], "]"}]}], 
  ";"}], "\[IndentingNewLine]", 
 RowBox[{
  RowBox[{"tmp", "=", 
   RowBox[{"Integrate", "[", 
    RowBox[{"%", ",", 
     RowBox[{"{", 
      RowBox[{"p1", ",", 
       RowBox[{"-", "Infinity"}], ",", 
       RowBox[{"+", "Infinity"}]}], "}"}], ",", 
     RowBox[{"{", 
      RowBox[{"q1", ",", 
       RowBox[{"-", "Infinity"}], ",", 
       RowBox[{"+", "Infinity"}]}], "}"}], ",", 
     RowBox[{"{", 
      RowBox[{"p2", ",", 
       RowBox[{"-", "Infinity"}], ",", 
       RowBox[{"+", "Infinity"}]}], "}"}], ",", 
     RowBox[{"{", 
      RowBox[{"q2", ",", 
       RowBox[{"-", "Infinity"}], ",", 
       RowBox[{"+", "Infinity"}]}], "}"}], ",", 
     RowBox[{"Assumptions", "\[Rule]", 
      RowBox[{"pa", "\[Element]", 
       TemplateBox[{},
        "Reals"]}]}]}], "]"}]}], ";"}], "\[IndentingNewLine]", 
 RowBox[{"Collect", "[", 
  RowBox[{
   RowBox[{"tmp", "[", 
    RowBox[{"[", 
     RowBox[{"1", ",", "2"}], "]"}], "]"}], ",", 
   RowBox[{"{", 
    RowBox[{"\[CapitalDelta]x", ",", "zD"}], "}"}], ",", "Simplify"}], 
  "]"}], "\[IndentingNewLine]", 
 RowBox[{
  OverscriptBox["jo22", "~"], "\[Equal]", 
  RowBox[{"ReplacePart", "[", 
   RowBox[{"tmp", ",", 
    RowBox[{
     RowBox[{"{", 
      RowBox[{"1", ",", "2"}], "}"}], "->", "%"}]}], "]"}], 
  RowBox[{"(*", " ", 
   RowBox[{"Eq", ".", " ", 
    RowBox[{"(", 
     RowBox[{"C", ".1", "c"}], ")"}]}], " ", "*)"}]}]}], "Input",
 CellChangeTimes->{{3.857391033453615*^9, 3.85739103416376*^9}, {
   3.8574496270579834`*^9, 3.8574496448031106`*^9}, 3.8575270118120527`*^9, 
   3.857527621302787*^9, 3.860139292152769*^9, {3.879770063081173*^9, 
   3.8797700649675055`*^9}, {3.879770118652787*^9, 3.8797701906074405`*^9}, {
   3.8797705125209084`*^9, 3.8797705345250893`*^9}, {3.884604749256074*^9, 
   3.884604750777772*^9}, 3.884604818946352*^9, {3.8847676920886602`*^9, 
   3.884767693759044*^9}, {3.884768717679815*^9, 3.8847687197393827`*^9}, {
   3.8847714941033406`*^9, 3.884771496385579*^9}, {3.889586020165149*^9, 
   3.889586020468222*^9}},ExpressionUUID->"5c0f1564-3c15-4a7d-aa40-\
d1d6c8dd1718"],

Cell[BoxData[
 RowBox[{
  RowBox[{"-", 
   FractionBox[
    RowBox[{"\[ImaginaryI]", " ", 
     RowBox[{"(", 
      RowBox[{
       SuperscriptBox["pa", "2"], "-", 
       SuperscriptBox["pb", "2"], "+", 
       SuperscriptBox["qa", "2"], "-", 
       SuperscriptBox["qb", "2"]}], ")"}], " ", "zD"}], 
    RowBox[{"2", " ", "Kz"}]]}], "+", 
  RowBox[{"\[ImaginaryI]", " ", 
   RowBox[{"(", 
    RowBox[{"pa", "-", "pb"}], ")"}], " ", "\[CapitalDelta]x"}], "-", 
  RowBox[{"\[ImaginaryI]", " ", 
   RowBox[{"(", 
    RowBox[{"qa", "-", "qb"}], ")"}], " ", "\[CapitalDelta]y"}]}]], "Output",
 CellChangeTimes->{{3.8797701662632833`*^9, 3.879770191775837*^9}, {
   3.8797705136864505`*^9, 3.879770535570719*^9}, 3.8797709951963396`*^9, 
   3.8799244222802567`*^9, 3.884604755104809*^9, 3.8846048245230184`*^9, 
   3.8847676992438793`*^9},ExpressionUUID->"94fffa5e-54a0-4426-a19e-\
2b37121c31ad"],

Cell[BoxData[
 RowBox[{
  OverscriptBox["jo22", "~"], "\[Equal]", 
  RowBox[{
   SuperscriptBox["\[ExponentialE]", 
    RowBox[{
     RowBox[{"-", 
      FractionBox[
       RowBox[{"\[ImaginaryI]", " ", 
        RowBox[{"(", 
         RowBox[{
          SuperscriptBox["pa", "2"], "-", 
          SuperscriptBox["pb", "2"], "+", 
          SuperscriptBox["qa", "2"], "-", 
          SuperscriptBox["qb", "2"]}], ")"}], " ", "zD"}], 
       RowBox[{"2", " ", "Kz"}]]}], "+", 
     RowBox[{"\[ImaginaryI]", " ", 
      RowBox[{"(", 
       RowBox[{"pa", "-", "pb"}], ")"}], " ", "\[CapitalDelta]x"}], "-", 
     RowBox[{"\[ImaginaryI]", " ", 
      RowBox[{"(", 
       RowBox[{"qa", "-", "qb"}], ")"}], " ", "\[CapitalDelta]y"}]}]], " ", 
   RowBox[{"jin", "[", 
    RowBox[{"pa", ",", 
     RowBox[{"qa", "-", 
      RowBox[{"h", " ", "\[Rho]"}]}], ",", "pb", ",", 
     RowBox[{"qb", "-", 
      RowBox[{"h", " ", "\[Rho]"}]}]}], "]"}], " ", 
   RowBox[{"R", "[", 
    RowBox[{"pa", ",", "tS"}], "]"}], " ", 
   RowBox[{"R", "[", 
    RowBox[{
     RowBox[{"pa", "+", 
      RowBox[{"Kz", " ", "\[Theta]"}], "-", 
      RowBox[{"qa", " ", "\[Rho]"}]}], ",", "tM2"}], "]"}], " ", 
   RowBox[{"T", "[", 
    RowBox[{
     RowBox[{"pa", "+", 
      RowBox[{"Kz", " ", "\[Theta]"}], "-", 
      RowBox[{"qa", " ", "\[Rho]"}]}], ",", "tA"}], "]"}], " ", 
   RowBox[{
    SuperscriptBox["R", "*"], "[", 
    RowBox[{"pb", ",", "tS"}], "]"}], " ", 
   RowBox[{
    SuperscriptBox["R", "*"], "[", 
    RowBox[{
     RowBox[{"pb", "+", 
      RowBox[{"Kz", " ", "\[Theta]"}], "-", 
      RowBox[{"qb", " ", "\[Rho]"}]}], ",", "tM2"}], "]"}], " ", 
   RowBox[{
    SuperscriptBox["T", "*"], "[", 
    RowBox[{
     RowBox[{"pb", "+", 
      RowBox[{"Kz", " ", "\[Theta]"}], "-", 
      RowBox[{"qb", " ", "\[Rho]"}]}], ",", "tA"}], "]"}]}]}]], "Output",
 CellChangeTimes->{{3.8797701662632833`*^9, 3.879770191775837*^9}, {
   3.8797705136864505`*^9, 3.879770535570719*^9}, 3.8797709951963396`*^9, 
   3.8799244222802567`*^9, 3.884604755104809*^9, 3.8846048245230184`*^9, 
   3.8847676992530937`*^9},ExpressionUUID->"92e2eb0b-25ee-405b-bc78-\
1c1c972547c9"]
}, Open  ]],

Cell[CellGroupData[{

Cell[BoxData[{
 RowBox[{
  RowBox[{
   RowBox[{"(", 
    RowBox[{
     OverscriptBox["Xoo1", "~"], "/.", 
     RowBox[{"{", 
      RowBox[{
       RowBox[{"p", "\[Rule]", "pa"}], ",", 
       RowBox[{"q", "\[Rule]", "qa"}]}], "}"}]}], ")"}], 
   RowBox[{"(", " ", 
    RowBox[{
     SuperscriptBox[
      OverscriptBox["Xoo2", "~"], "*"], "/.", 
     RowBox[{"{", 
      RowBox[{
       RowBox[{"p", "\[Rule]", "pb"}], ",", 
       RowBox[{"q", "\[Rule]", "qb"}]}], "}"}]}], ")"}], 
   RowBox[{"jin", "[", 
    RowBox[{"p1", ",", "q1", ",", "p2", ",", "q2"}], "]"}]}], 
  ";"}], "\[IndentingNewLine]", 
 RowBox[{
  RowBox[{"tmp", "=", 
   RowBox[{"Integrate", "[", 
    RowBox[{"%", ",", 
     RowBox[{"{", 
      RowBox[{"p1", ",", 
       RowBox[{"-", "Infinity"}], ",", 
       RowBox[{"+", "Infinity"}]}], "}"}], ",", 
     RowBox[{"{", 
      RowBox[{"q1", ",", 
       RowBox[{"-", "Infinity"}], ",", 
       RowBox[{"+", "Infinity"}]}], "}"}], ",", 
     RowBox[{"{", 
      RowBox[{"p2", ",", 
       RowBox[{"-", "Infinity"}], ",", 
       RowBox[{"+", "Infinity"}]}], "}"}], ",", 
     RowBox[{"{", 
      RowBox[{"q2", ",", 
       RowBox[{"-", "Infinity"}], ",", 
       RowBox[{"+", "Infinity"}]}], "}"}], ",", 
     RowBox[{"Assumptions", "\[Rule]", 
      RowBox[{"pa", "\[Element]", 
       TemplateBox[{},
        "Reals"]}]}]}], "]"}]}], ";"}], "\[IndentingNewLine]", 
 RowBox[{"Collect", "[", 
  RowBox[{
   RowBox[{"tmp", "[", 
    RowBox[{"[", 
     RowBox[{"1", ",", "2"}], "]"}], "]"}], ",", "zD", ",", "Simplify"}], 
  "]"}], "\[IndentingNewLine]", 
 RowBox[{
  OverscriptBox["jo12", "~"], "\[Equal]", 
  RowBox[{"ReplacePart", "[", 
   RowBox[{"tmp", ",", 
    RowBox[{
     RowBox[{"{", 
      RowBox[{"1", ",", "2"}], "}"}], "->", "%"}]}], "]"}], 
  RowBox[{"(*", " ", 
   RowBox[{"Eq", ".", " ", 
    RowBox[{"(", 
     RowBox[{"C", ".1", "d"}], ")"}]}], " ", "*)"}]}]}], "Input",
 CellChangeTimes->{{3.857391042197674*^9, 3.857391043017482*^9}, {
   3.8574497250004177`*^9, 3.857449738085789*^9}, {3.8574497814619017`*^9, 
   3.8574498047081704`*^9}, {3.8574578254242735`*^9, 3.8574578290384684`*^9}, 
   3.8574578671265583`*^9, 3.8575276400669937`*^9, 3.860139302381075*^9, {
   3.8797702575852413`*^9, 3.879770315801281*^9}, 3.879770595411321*^9, {
   3.879770970210622*^9, 3.8797709733040066`*^9}, 3.8846048305189075`*^9, {
   3.8847677273918257`*^9, 3.884767728832697*^9}, {3.884768724713576*^9, 
   3.8847687282821856`*^9}, {3.884771502167157*^9, 3.8847715041255684`*^9}, {
   3.8895860262482634`*^9, 
   3.889586026602255*^9}},ExpressionUUID->"2c01959c-0a2e-49e4-821c-\
91b7279a6ec6"],

Cell[BoxData[
 RowBox[{
  RowBox[{"-", 
   FractionBox[
    RowBox[{"\[ImaginaryI]", " ", 
     RowBox[{"(", 
      RowBox[{
       SuperscriptBox["pa", "2"], "-", 
       SuperscriptBox["pb", "2"], "+", 
       SuperscriptBox["qa", "2"], "-", 
       SuperscriptBox["qb", "2"]}], ")"}], " ", "zD"}], 
    RowBox[{"2", " ", "Kz"}]]}], "-", 
  RowBox[{"\[ImaginaryI]", " ", 
   RowBox[{"(", 
    RowBox[{
     RowBox[{"h", " ", "s0"}], "+", 
     RowBox[{"pb", " ", "\[CapitalDelta]x"}], "-", 
     RowBox[{"qb", " ", "\[CapitalDelta]y"}]}], ")"}]}]}]], "Output",
 CellChangeTimes->{3.879770317575349*^9, 3.879770596313531*^9, 
  3.8797709747307577`*^9, 3.879924792216957*^9, 3.8799249564043827`*^9, 
  3.8846048346758556`*^9, 
  3.8847677334934177`*^9},ExpressionUUID->"99ea1a6f-92b4-468e-bfbb-\
49213f3a6799"],

Cell[BoxData[
 RowBox[{
  OverscriptBox["jo12", "~"], "\[Equal]", 
  RowBox[{
   SuperscriptBox["\[ExponentialE]", 
    RowBox[{
     RowBox[{"-", 
      FractionBox[
       RowBox[{"\[ImaginaryI]", " ", 
        RowBox[{"(", 
         RowBox[{
          SuperscriptBox["pa", "2"], "-", 
          SuperscriptBox["pb", "2"], "+", 
          SuperscriptBox["qa", "2"], "-", 
          SuperscriptBox["qb", "2"]}], ")"}], " ", "zD"}], 
       RowBox[{"2", " ", "Kz"}]]}], "-", 
     RowBox[{"\[ImaginaryI]", " ", 
      RowBox[{"(", 
       RowBox[{
        RowBox[{"h", " ", "s0"}], "+", 
        RowBox[{"pb", " ", "\[CapitalDelta]x"}], "-", 
        RowBox[{"qb", " ", "\[CapitalDelta]y"}]}], ")"}]}]}]], " ", 
   RowBox[{"jin", "[", 
    RowBox[{"pa", ",", 
     RowBox[{"qa", "-", 
      RowBox[{"h", " ", "\[Rho]"}]}], ",", "pb", ",", 
     RowBox[{"qb", "-", 
      RowBox[{"h", " ", "\[Rho]"}]}]}], "]"}], " ", 
   RowBox[{"R", "[", 
    RowBox[{"pa", ",", "tM1"}], "]"}], " ", 
   RowBox[{"R", "[", 
    RowBox[{
     RowBox[{"pa", "+", 
      RowBox[{"Kz", " ", "\[Theta]"}], "-", 
      RowBox[{"qa", " ", "\[Rho]"}]}], ",", "tA"}], "]"}], " ", 
   RowBox[{"T", "[", 
    RowBox[{"pa", ",", "tS"}], "]"}], " ", 
   RowBox[{
    SuperscriptBox["R", "*"], "[", 
    RowBox[{"pb", ",", "tS"}], "]"}], " ", 
   RowBox[{
    SuperscriptBox["R", "*"], "[", 
    RowBox[{
     RowBox[{"pb", "+", 
      RowBox[{"Kz", " ", "\[Theta]"}], "-", 
      RowBox[{"qb", " ", "\[Rho]"}]}], ",", "tM2"}], "]"}], " ", 
   RowBox[{
    SuperscriptBox["T", "*"], "[", 
    RowBox[{
     RowBox[{"pb", "+", 
      RowBox[{"Kz", " ", "\[Theta]"}], "-", 
      RowBox[{"qb", " ", "\[Rho]"}]}], ",", "tA"}], "]"}]}]}]], "Output",
 CellChangeTimes->{3.879770317575349*^9, 3.879770596313531*^9, 
  3.8797709747307577`*^9, 3.879924792216957*^9, 3.8799249564043827`*^9, 
  3.8846048346758556`*^9, 
  3.884767733502104*^9},ExpressionUUID->"bdf2ea5f-b0e7-4ab7-a1f2-\
734980b559f4"]
}, Open  ]],

Cell[CellGroupData[{

Cell[BoxData[{
 RowBox[{
  RowBox[{
   RowBox[{"(", 
    RowBox[{
     OverscriptBox["Xoo2", "~"], "/.", 
     RowBox[{"{", 
      RowBox[{
       RowBox[{"p", "\[Rule]", "pa"}], ",", 
       RowBox[{"q", "\[Rule]", "qa"}]}], "}"}]}], ")"}], 
   RowBox[{"(", " ", 
    RowBox[{
     SuperscriptBox[
      OverscriptBox["Xoo1", "~"], "*"], "/.", 
     RowBox[{"{", 
      RowBox[{
       RowBox[{"p", "\[Rule]", "pb"}], ",", 
       RowBox[{"q", "\[Rule]", "qb"}]}], "}"}]}], ")"}], 
   RowBox[{"jin", "[", 
    RowBox[{"p1", ",", "q1", ",", "p2", ",", "q2"}], "]"}]}], 
  ";"}], "\[IndentingNewLine]", 
 RowBox[{
  RowBox[{"tmp", "=", 
   RowBox[{"Integrate", "[", 
    RowBox[{"%", ",", 
     RowBox[{"{", 
      RowBox[{"p1", ",", 
       RowBox[{"-", "Infinity"}], ",", 
       RowBox[{"+", "Infinity"}]}], "}"}], ",", 
     RowBox[{"{", 
      RowBox[{"q1", ",", 
       RowBox[{"-", "Infinity"}], ",", 
       RowBox[{"+", "Infinity"}]}], "}"}], ",", 
     RowBox[{"{", 
      RowBox[{"p2", ",", 
       RowBox[{"-", "Infinity"}], ",", 
       RowBox[{"+", "Infinity"}]}], "}"}], ",", 
     RowBox[{"{", 
      RowBox[{"q2", ",", 
       RowBox[{"-", "Infinity"}], ",", 
       RowBox[{"+", "Infinity"}]}], "}"}], ",", 
     RowBox[{"Assumptions", "\[Rule]", 
      RowBox[{"pa", "\[Element]", 
       TemplateBox[{},
        "Reals"]}]}]}], "]"}]}], ";"}], "\[IndentingNewLine]", 
 RowBox[{"Collect", "[", 
  RowBox[{
   RowBox[{"tmp", "[", 
    RowBox[{"[", 
     RowBox[{"1", ",", "2"}], "]"}], "]"}], ",", "zD", ",", "Simplify"}], 
  "]"}], "\[IndentingNewLine]", 
 RowBox[{
  OverscriptBox["jo21", "~"], "\[Equal]", 
  RowBox[{"ReplacePart", "[", 
   RowBox[{"tmp", ",", 
    RowBox[{
     RowBox[{"{", 
      RowBox[{"1", ",", "2"}], "}"}], "->", "%"}]}], "]"}], 
  RowBox[{"(*", " ", 
   RowBox[{"Eq", ".", " ", 
    RowBox[{"(", 
     RowBox[{"C", ".1", "e"}], ")"}]}], " ", "*)"}]}]}], "Input",
 CellChangeTimes->{{3.857449742857481*^9, 3.857449754441106*^9}, {
   3.85764459927643*^9, 3.8576445997003074`*^9}, {3.8576455919186373`*^9, 
   3.857645601196025*^9}, {3.857645726947445*^9, 3.857645736628474*^9}, 
   3.857645913795339*^9, {3.857646144754836*^9, 3.8576461466739283`*^9}, {
   3.857646222998575*^9, 3.8576462251369705`*^9}, 3.8601393130660486`*^9, {
   3.879770888841307*^9, 3.8797708914455895`*^9}, {3.879770922295813*^9, 
   3.8797709465260696`*^9}, 3.8846048408106356`*^9, {3.884767736140314*^9, 
   3.884767737623207*^9}, {3.8847687349713535`*^9, 3.88476873824687*^9}, {
   3.8847715058158445`*^9, 3.8847715083382616`*^9}, {3.8895860293026686`*^9, 
   3.889586029640975*^9}},ExpressionUUID->"fc12d30d-f03d-4d44-8227-\
a462139ec3f7"],

Cell[BoxData[
 RowBox[{
  FractionBox[
   RowBox[{"\[ImaginaryI]", " ", 
    RowBox[{"(", 
     RowBox[{
      RowBox[{"-", 
       SuperscriptBox["pa", "2"]}], "+", 
      SuperscriptBox["pb", "2"], "-", 
      SuperscriptBox["qa", "2"], "+", 
      SuperscriptBox["qb", "2"]}], ")"}], " ", "zD"}], 
   RowBox[{"2", " ", "Kz"}]], "+", 
  RowBox[{"\[ImaginaryI]", " ", 
   RowBox[{"(", 
    RowBox[{
     RowBox[{"h", " ", "s0"}], "+", 
     RowBox[{"pa", " ", "\[CapitalDelta]x"}], "-", 
     RowBox[{"qa", " ", "\[CapitalDelta]y"}]}], ")"}]}]}]], "Output",
 CellChangeTimes->{
  3.857391074067175*^9, 3.857391547207264*^9, 3.857447875870741*^9, 
   3.85744976395774*^9, 3.8575261643453026`*^9, 3.8575276576261344`*^9, 
   3.8576455313489*^9, 3.857645610241556*^9, 3.8576457563187885`*^9, 
   3.8576459194768515`*^9, 3.857646150468837*^9, 3.857646228963291*^9, 
   3.8576566748748407`*^9, 3.8601393249905195`*^9, 3.8797708932998943`*^9, {
   3.8797709234094915`*^9, 3.8797709473622055`*^9}, 3.87992479864353*^9, 
   3.8846048426056557`*^9, 
   3.8847677412561364`*^9},ExpressionUUID->"219b7390-2f03-4ff0-8e6d-\
407cea18458f"],

Cell[BoxData[
 RowBox[{
  OverscriptBox["jo21", "~"], "\[Equal]", 
  RowBox[{
   SuperscriptBox["\[ExponentialE]", 
    RowBox[{
     FractionBox[
      RowBox[{"\[ImaginaryI]", " ", 
       RowBox[{"(", 
        RowBox[{
         RowBox[{"-", 
          SuperscriptBox["pa", "2"]}], "+", 
         SuperscriptBox["pb", "2"], "-", 
         SuperscriptBox["qa", "2"], "+", 
         SuperscriptBox["qb", "2"]}], ")"}], " ", "zD"}], 
      RowBox[{"2", " ", "Kz"}]], "+", 
     RowBox[{"\[ImaginaryI]", " ", 
      RowBox[{"(", 
       RowBox[{
        RowBox[{"h", " ", "s0"}], "+", 
        RowBox[{"pa", " ", "\[CapitalDelta]x"}], "-", 
        RowBox[{"qa", " ", "\[CapitalDelta]y"}]}], ")"}]}]}]], " ", 
   RowBox[{"jin", "[", 
    RowBox[{"pa", ",", 
     RowBox[{"qa", "-", 
      RowBox[{"h", " ", "\[Rho]"}]}], ",", "pb", ",", 
     RowBox[{"qb", "-", 
      RowBox[{"h", " ", "\[Rho]"}]}]}], "]"}], " ", 
   RowBox[{"R", "[", 
    RowBox[{"pa", ",", "tS"}], "]"}], " ", 
   RowBox[{"R", "[", 
    RowBox[{
     RowBox[{"pa", "+", 
      RowBox[{"Kz", " ", "\[Theta]"}], "-", 
      RowBox[{"qa", " ", "\[Rho]"}]}], ",", "tM2"}], "]"}], " ", 
   RowBox[{"T", "[", 
    RowBox[{
     RowBox[{"pa", "+", 
      RowBox[{"Kz", " ", "\[Theta]"}], "-", 
      RowBox[{"qa", " ", "\[Rho]"}]}], ",", "tA"}], "]"}], " ", 
   RowBox[{
    SuperscriptBox["R", "*"], "[", 
    RowBox[{"pb", ",", "tM1"}], "]"}], " ", 
   RowBox[{
    SuperscriptBox["R", "*"], "[", 
    RowBox[{
     RowBox[{"pb", "+", 
      RowBox[{"Kz", " ", "\[Theta]"}], "-", 
      RowBox[{"qb", " ", "\[Rho]"}]}], ",", "tA"}], "]"}], " ", 
   RowBox[{
    SuperscriptBox["T", "*"], "[", 
    RowBox[{"pb", ",", "tS"}], "]"}]}]}]], "Output",
 CellChangeTimes->{
  3.857391074067175*^9, 3.857391547207264*^9, 3.857447875870741*^9, 
   3.85744976395774*^9, 3.8575261643453026`*^9, 3.8575276576261344`*^9, 
   3.8576455313489*^9, 3.857645610241556*^9, 3.8576457563187885`*^9, 
   3.8576459194768515`*^9, 3.857646150468837*^9, 3.857646228963291*^9, 
   3.8576566748748407`*^9, 3.8601393249905195`*^9, 3.8797708932998943`*^9, {
   3.8797709234094915`*^9, 3.8797709473622055`*^9}, 3.87992479864353*^9, 
   3.8846048426056557`*^9, 
   3.8847677412651105`*^9},ExpressionUUID->"30e8d802-3ea7-413e-9e63-\
cd352bad5936"]
}, Open  ]]
}, Closed]],

Cell[CellGroupData[{

Cell[TextData[{
 StyleBox["Appendix C\n",
  FontWeight->"Normal",
  FontColor->RGBColor[
   0.7137254901960784, 0.21568627450980393`, 0.03137254901960784]],
 Cell[BoxData[
  RowBox[{
   RowBox[{"calculation", " ", "of", 
    FormBox[
     RowBox[{
      RowBox[{
       SubsuperscriptBox["j", "h", "ij"], "[", 
       RowBox[{"pa", ",", "qa", ",", "pb", ",", "qb"}]}], ")"}],
     TraditionalForm]}], "]"}]],
  CellChangeTimes->{{3.8499628158223753`*^9, 3.849962833859215*^9}, {
    3.8499634732241197`*^9, 3.849963512548541*^9}, {3.8499635912468476`*^9, 
    3.8499635967052727`*^9}, {3.849963710622205*^9, 3.8499637289444065`*^9}, {
    3.8499645538252144`*^9, 3.8499645624451065`*^9}, {3.8499646629819193`*^9, 
    3.8499646885920973`*^9}, {3.849964922068349*^9, 3.849964946876122*^9}, {
    3.850047949291916*^9, 3.850047959631232*^9}, 3.860139170928311*^9},
  FontFamily->"Source Sans Pro",
  FontWeight->"Normal",
  FontColor->RGBColor[
   0.7137254901960784, 0.21568627450980393`, 0.03137254901960784],
  ExpressionUUID->"05fe74fc-7e65-4389-b7f4-5861378350c7"]
}], "Subsubsection",
 CellChangeTimes->{{3.8166069820507374`*^9, 3.8166069846756716`*^9}, {
   3.8174740668322573`*^9, 3.8174740827101135`*^9}, 3.8250787043089485`*^9, 
   3.825564960137077*^9, {3.8370631719301186`*^9, 3.837063198195103*^9}, {
   3.8415756212741013`*^9, 3.8415756232166824`*^9}, 3.8416525951454687`*^9, {
   3.8442287117648125`*^9, 3.844228726041153*^9}, 3.8459613113454647`*^9, 
   3.8459626605634904`*^9, {3.8472701821593075`*^9, 3.8472701861278014`*^9}, 
   3.8633323653744354`*^9, {3.863511233431711*^9, 3.863511263168659*^9}, {
   3.8635960603027687`*^9, 3.863596062091681*^9}, {3.8726660494999166`*^9, 
   3.872666050990694*^9}, {3.8788050814283586`*^9, 3.878805083996377*^9}, {
   3.8797564034357214`*^9, 3.8797564391038365`*^9}, {3.879756677497058*^9, 
   3.879756677497058*^9}, {3.8797567315930333`*^9, 3.879756733143512*^9}, {
   3.879756918655468*^9, 3.8797569418723917`*^9}, {3.8797607500386057`*^9, 
   3.87976082251515*^9}, {3.8797666690871983`*^9, 3.87976668376735*^9}, {
   3.879767546382409*^9, 3.8797675573178496`*^9}, {3.8797676815005665`*^9, 
   3.8797676897915134`*^9}, {3.8797706427545023`*^9, 3.879770642954426*^9}, {
   3.8799248139361067`*^9, 3.8799248139361067`*^9}, {3.884768258322837*^9, 
   3.8847682628348727`*^9}, {3.8890799224417143`*^9, 3.889079922685691*^9}},
 FontColor->RGBColor[1, 0, 0],
 Background->RGBColor[
  0.88, 1, 0.88],ExpressionUUID->"6cff6db8-4868-48fe-bb3f-f389620b2d87"],

Cell[CellGroupData[{

Cell[BoxData[{
 RowBox[{
  RowBox[{
   RowBox[{"(", 
    RowBox[{
     OverscriptBox["Xhh1", "~"], "/.", 
     RowBox[{"{", 
      RowBox[{
       RowBox[{"p", "\[Rule]", "pa"}], ",", 
       RowBox[{"q", "\[Rule]", "qa"}]}], "}"}]}], ")"}], 
   RowBox[{"(", " ", 
    RowBox[{
     SuperscriptBox[
      OverscriptBox["Xhh1", "~"], "*"], "/.", 
     RowBox[{"{", 
      RowBox[{
       RowBox[{"p", "\[Rule]", "pb"}], ",", 
       RowBox[{"q", "\[Rule]", "qb"}]}], "}"}]}], ")"}], 
   RowBox[{"jin", "[", 
    RowBox[{"p1", ",", "q1", ",", "p2", ",", "q2"}], "]"}]}], 
  ";"}], "\[IndentingNewLine]", 
 RowBox[{
  RowBox[{"tmp", "=", 
   RowBox[{"Integrate", "[", 
    RowBox[{"%", ",", 
     RowBox[{"{", 
      RowBox[{"p1", ",", 
       RowBox[{"-", "Infinity"}], ",", 
       RowBox[{"+", "Infinity"}]}], "}"}], ",", 
     RowBox[{"{", 
      RowBox[{"q1", ",", 
       RowBox[{"-", "Infinity"}], ",", 
       RowBox[{"+", "Infinity"}]}], "}"}], ",", 
     RowBox[{"{", 
      RowBox[{"p2", ",", 
       RowBox[{"-", "Infinity"}], ",", 
       RowBox[{"+", "Infinity"}]}], "}"}], ",", 
     RowBox[{"{", 
      RowBox[{"q2", ",", 
       RowBox[{"-", "Infinity"}], ",", 
       RowBox[{"+", "Infinity"}]}], "}"}], ",", 
     RowBox[{"Assumptions", "\[Rule]", 
      RowBox[{"pa", "\[Element]", 
       TemplateBox[{},
        "Reals"]}]}]}], "]"}]}], ";"}], "\[IndentingNewLine]", 
 RowBox[{"Collect", "[", 
  RowBox[{
   RowBox[{"tmp", "[", 
    RowBox[{"[", 
     RowBox[{"1", ",", "2"}], "]"}], "]"}], ",", "zD", ",", "Simplify"}], 
  "]"}], "\[IndentingNewLine]", 
 RowBox[{
  OverscriptBox["jh11", "~"], "\[Equal]", 
  RowBox[{"ReplacePart", "[", 
   RowBox[{"tmp", ",", 
    RowBox[{
     RowBox[{"{", 
      RowBox[{"1", ",", "2"}], "}"}], "->", "%"}]}], "]"}], 
  RowBox[{"(*", " ", 
   RowBox[{"Eq", ".", " ", 
    RowBox[{"(", 
     RowBox[{"C", ".1", "f"}], ")"}]}], " ", "*)"}]}]}], "Input",
 CellChangeTimes->{{3.857656861517337*^9, 3.8576569171920323`*^9}, 
   3.860139336501005*^9, {3.8797711927481337`*^9, 3.8797712075791235`*^9}, 
   3.8846048483211474`*^9, {3.884767751329665*^9, 3.8847677529120226`*^9}, {
   3.8847687578968134`*^9, 3.8847687707572103`*^9}, {3.884771518901655*^9, 
   3.8847715204889517`*^9}, {3.889586054509262*^9, 
   3.8895860550192633`*^9}},ExpressionUUID->"5fdc9684-3bc5-4b3f-9db2-\
a9307677ebe4"],

Cell[BoxData[
 RowBox[{"-", 
  FractionBox[
   RowBox[{"\[ImaginaryI]", " ", 
    RowBox[{"(", 
     RowBox[{
      SuperscriptBox["pa", "2"], "-", 
      SuperscriptBox["pb", "2"], "+", 
      SuperscriptBox["qa", "2"], "-", 
      SuperscriptBox["qb", "2"]}], ")"}], " ", "zD"}], 
   RowBox[{"2", " ", "Kz"}]]}]], "Output",
 CellChangeTimes->{{3.85765689602591*^9, 3.857656919539738*^9}, 
   3.860139339043515*^9, 3.879771199695718*^9, 3.879926825465211*^9, 
   3.884604850896557*^9, 
   3.884767754214756*^9},ExpressionUUID->"b8b2c78c-c8b9-470d-99ea-\
5f45748a2ebd"],

Cell[BoxData[
 RowBox[{
  OverscriptBox["jh11", "~"], "\[Equal]", 
  RowBox[{
   SuperscriptBox["\[ExponentialE]", 
    RowBox[{"-", 
     FractionBox[
      RowBox[{"\[ImaginaryI]", " ", 
       RowBox[{"(", 
        RowBox[{
         SuperscriptBox["pa", "2"], "-", 
         SuperscriptBox["pb", "2"], "+", 
         SuperscriptBox["qa", "2"], "-", 
         SuperscriptBox["qb", "2"]}], ")"}], " ", "zD"}], 
      RowBox[{"2", " ", "Kz"}]]}]], " ", 
   RowBox[{"jin", "[", 
    RowBox[{"pa", ",", "qa", ",", "pb", ",", "qb"}], "]"}], " ", 
   RowBox[{"R", "[", 
    RowBox[{"pa", ",", "tM1"}], "]"}], " ", 
   RowBox[{"T", "[", 
    RowBox[{"pa", ",", "tS"}], "]"}], " ", 
   RowBox[{"T", "[", 
    RowBox[{
     RowBox[{
      RowBox[{"-", "pa"}], "-", 
      RowBox[{"Kz", " ", "\[Theta]"}], "+", 
      RowBox[{"qa", " ", "\[Rho]"}]}], ",", "tA"}], "]"}], " ", 
   RowBox[{
    SuperscriptBox["R", "*"], "[", 
    RowBox[{"pb", ",", "tM1"}], "]"}], " ", 
   RowBox[{
    SuperscriptBox["T", "*"], "[", 
    RowBox[{"pb", ",", "tS"}], "]"}], " ", 
   RowBox[{
    SuperscriptBox["T", "*"], "[", 
    RowBox[{
     RowBox[{
      RowBox[{"-", "pb"}], "-", 
      RowBox[{"Kz", " ", "\[Theta]"}], "+", 
      RowBox[{"qb", " ", "\[Rho]"}]}], ",", "tA"}], "]"}]}]}]], "Output",
 CellChangeTimes->{{3.85765689602591*^9, 3.857656919539738*^9}, 
   3.860139339043515*^9, 3.879771199695718*^9, 3.879926825465211*^9, 
   3.884604850896557*^9, 
   3.8847677542218924`*^9},ExpressionUUID->"f90e4632-66aa-4c8f-a456-\
dbdb9367b84f"]
}, Open  ]],

Cell[CellGroupData[{

Cell[BoxData[{
 RowBox[{
  RowBox[{
   RowBox[{"(", 
    RowBox[{
     OverscriptBox["Xhh2", "~"], "/.", 
     RowBox[{"{", 
      RowBox[{
       RowBox[{"p", "\[Rule]", "pa"}], ",", 
       RowBox[{"q", "\[Rule]", "qa"}]}], "}"}]}], ")"}], 
   RowBox[{"(", " ", 
    RowBox[{
     SuperscriptBox[
      OverscriptBox["Xhh2", "~"], "*"], "/.", 
     RowBox[{"{", 
      RowBox[{
       RowBox[{"p", "\[Rule]", "pb"}], ",", 
       RowBox[{"q", "\[Rule]", "qb"}]}], "}"}]}], ")"}], 
   RowBox[{"jin", "[", 
    RowBox[{"p1", ",", "q1", ",", "p2", ",", "q2"}], "]"}]}], 
  ";"}], "\[IndentingNewLine]", 
 RowBox[{
  RowBox[{"tmp", "=", 
   RowBox[{"Integrate", "[", 
    RowBox[{"%", ",", 
     RowBox[{"{", 
      RowBox[{"p1", ",", 
       RowBox[{"-", "Infinity"}], ",", 
       RowBox[{"+", "Infinity"}]}], "}"}], ",", 
     RowBox[{"{", 
      RowBox[{"q1", ",", 
       RowBox[{"-", "Infinity"}], ",", 
       RowBox[{"+", "Infinity"}]}], "}"}], ",", 
     RowBox[{"{", 
      RowBox[{"p2", ",", 
       RowBox[{"-", "Infinity"}], ",", 
       RowBox[{"+", "Infinity"}]}], "}"}], ",", 
     RowBox[{"{", 
      RowBox[{"q2", ",", 
       RowBox[{"-", "Infinity"}], ",", 
       RowBox[{"+", "Infinity"}]}], "}"}], ",", 
     RowBox[{"Assumptions", "\[Rule]", 
      RowBox[{"pa", "\[Element]", 
       TemplateBox[{},
        "Reals"]}]}]}], "]"}]}], ";"}], "\[IndentingNewLine]", 
 RowBox[{"Collect", "[", 
  RowBox[{
   RowBox[{"tmp", "[", 
    RowBox[{"[", 
     RowBox[{"1", ",", "2"}], "]"}], "]"}], ",", 
   RowBox[{"{", 
    RowBox[{"\[CapitalDelta]x", ",", "zD"}], "}"}], ",", "Simplify"}], 
  "]"}], "\[IndentingNewLine]", 
 RowBox[{
  OverscriptBox["jh22", "~"], "\[Equal]", 
  RowBox[{"ReplacePart", "[", 
   RowBox[{"tmp", ",", 
    RowBox[{
     RowBox[{"{", 
      RowBox[{"1", ",", "2"}], "}"}], "->", "%"}]}], "]"}], 
  RowBox[{"(*", " ", 
   RowBox[{"Eq", ".", " ", 
    RowBox[{"(", 
     RowBox[{"C", ".1", "g"}], ")"}]}], " ", "*)"}]}]}], "Input",
 CellChangeTimes->{{3.85765694306596*^9, 3.8576569595605073`*^9}, 
   3.860139344154244*^9, {3.8797712171286144`*^9, 3.8797712370222116`*^9}, 
   3.884604856567071*^9, {3.884767757578868*^9, 3.884767758976793*^9}, {
   3.8847687599614897`*^9, 3.8847687734744186`*^9}, {3.884771526808874*^9, 
   3.884771529201928*^9}, {3.889586057475931*^9, 
   3.8895860576929207`*^9}},ExpressionUUID->"351eb890-4983-4fdb-8bd9-\
d07a5c2f44d6"],

Cell[BoxData[
 RowBox[{
  RowBox[{"-", 
   FractionBox[
    RowBox[{"\[ImaginaryI]", " ", 
     RowBox[{"(", 
      RowBox[{
       SuperscriptBox["pa", "2"], "-", 
       SuperscriptBox["pb", "2"], "+", 
       SuperscriptBox["qa", "2"], "-", 
       SuperscriptBox["qb", "2"]}], ")"}], " ", "zD"}], 
    RowBox[{"2", " ", "Kz"}]]}], "+", 
  RowBox[{"\[ImaginaryI]", " ", 
   RowBox[{"(", 
    RowBox[{"pa", "-", "pb"}], ")"}], " ", "\[CapitalDelta]x"}], "+", 
  RowBox[{"\[ImaginaryI]", " ", 
   RowBox[{"(", 
    RowBox[{
     RowBox[{"-", "qa"}], "+", "qb"}], ")"}], " ", 
   "\[CapitalDelta]y"}]}]], "Output",
 CellChangeTimes->{
  3.857656968252467*^9, 3.8601393508827033`*^9, {3.87977122303592*^9, 
   3.879771238012671*^9}, 3.8799268263065777`*^9, 3.88460485783679*^9, 
   3.88476776074222*^9, 
   3.8847687777240734`*^9},ExpressionUUID->"547cfd6e-49f3-47cd-9f26-\
cfe468bad8db"],

Cell[BoxData[
 RowBox[{
  OverscriptBox["jh22", "~"], "\[Equal]", 
  RowBox[{
   SuperscriptBox["\[ExponentialE]", 
    RowBox[{
     RowBox[{"-", 
      FractionBox[
       RowBox[{"\[ImaginaryI]", " ", 
        RowBox[{"(", 
         RowBox[{
          SuperscriptBox["pa", "2"], "-", 
          SuperscriptBox["pb", "2"], "+", 
          SuperscriptBox["qa", "2"], "-", 
          SuperscriptBox["qb", "2"]}], ")"}], " ", "zD"}], 
       RowBox[{"2", " ", "Kz"}]]}], "+", 
     RowBox[{"\[ImaginaryI]", " ", 
      RowBox[{"(", 
       RowBox[{"pa", "-", "pb"}], ")"}], " ", "\[CapitalDelta]x"}], "+", 
     RowBox[{"\[ImaginaryI]", " ", 
      RowBox[{"(", 
       RowBox[{
        RowBox[{"-", "qa"}], "+", "qb"}], ")"}], " ", "\[CapitalDelta]y"}]}]],
    " ", 
   RowBox[{"jin", "[", 
    RowBox[{"pa", ",", "qa", ",", "pb", ",", "qb"}], "]"}], " ", 
   RowBox[{"R", "[", 
    RowBox[{"pa", ",", "tS"}], "]"}], " ", 
   RowBox[{"R", "[", 
    RowBox[{
     RowBox[{"pa", "+", 
      RowBox[{"Kz", " ", "\[Theta]"}], "-", 
      RowBox[{"qa", " ", "\[Rho]"}]}], ",", "tA"}], "]"}], " ", 
   RowBox[{"R", "[", 
    RowBox[{
     RowBox[{"pa", "+", 
      RowBox[{"Kz", " ", "\[Theta]"}], "-", 
      RowBox[{"qa", " ", "\[Rho]"}]}], ",", "tM2"}], "]"}], " ", 
   RowBox[{
    SuperscriptBox["R", "*"], "[", 
    RowBox[{"pb", ",", "tS"}], "]"}], " ", 
   RowBox[{
    SuperscriptBox["R", "*"], "[", 
    RowBox[{
     RowBox[{"pb", "+", 
      RowBox[{"Kz", " ", "\[Theta]"}], "-", 
      RowBox[{"qb", " ", "\[Rho]"}]}], ",", "tA"}], "]"}], " ", 
   RowBox[{
    SuperscriptBox["R", "*"], "[", 
    RowBox[{
     RowBox[{"pb", "+", 
      RowBox[{"Kz", " ", "\[Theta]"}], "-", 
      RowBox[{"qb", " ", "\[Rho]"}]}], ",", "tM2"}], "]"}]}]}]], "Output",
 CellChangeTimes->{
  3.857656968252467*^9, 3.8601393508827033`*^9, {3.87977122303592*^9, 
   3.879771238012671*^9}, 3.8799268263065777`*^9, 3.88460485783679*^9, 
   3.88476776074222*^9, 
   3.8847687777330513`*^9},ExpressionUUID->"628110e4-29a1-4eb5-ada4-\
156d2653a306"]
}, Open  ]],

Cell[CellGroupData[{

Cell[BoxData[{
 RowBox[{
  RowBox[{
   RowBox[{"(", 
    RowBox[{
     OverscriptBox["Xhh1", "~"], "/.", 
     RowBox[{"{", 
      RowBox[{
       RowBox[{"p", "\[Rule]", "pa"}], ",", 
       RowBox[{"q", "\[Rule]", "qa"}]}], "}"}]}], ")"}], 
   RowBox[{"(", " ", 
    RowBox[{
     SuperscriptBox[
      OverscriptBox["Xhh2", "~"], "*"], "/.", 
     RowBox[{"{", 
      RowBox[{
       RowBox[{"p", "\[Rule]", "pb"}], ",", 
       RowBox[{"q", "\[Rule]", "qb"}]}], "}"}]}], ")"}], 
   RowBox[{"jin", "[", 
    RowBox[{"p1", ",", "q1", ",", "p2", ",", "q2"}], "]"}]}], 
  ";"}], "\[IndentingNewLine]", 
 RowBox[{
  RowBox[{"tmp", "=", 
   RowBox[{"Integrate", "[", 
    RowBox[{"%", ",", 
     RowBox[{"{", 
      RowBox[{"p1", ",", 
       RowBox[{"-", "Infinity"}], ",", 
       RowBox[{"+", "Infinity"}]}], "}"}], ",", 
     RowBox[{"{", 
      RowBox[{"q1", ",", 
       RowBox[{"-", "Infinity"}], ",", 
       RowBox[{"+", "Infinity"}]}], "}"}], ",", 
     RowBox[{"{", 
      RowBox[{"p2", ",", 
       RowBox[{"-", "Infinity"}], ",", 
       RowBox[{"+", "Infinity"}]}], "}"}], ",", 
     RowBox[{"{", 
      RowBox[{"q2", ",", 
       RowBox[{"-", "Infinity"}], ",", 
       RowBox[{"+", "Infinity"}]}], "}"}], ",", 
     RowBox[{"Assumptions", "\[Rule]", 
      RowBox[{"pa", "\[Element]", 
       TemplateBox[{},
        "Reals"]}]}]}], "]"}]}], ";"}], "\[IndentingNewLine]", 
 RowBox[{"Collect", "[", 
  RowBox[{
   RowBox[{"tmp", "[", 
    RowBox[{"[", 
     RowBox[{"1", ",", "2"}], "]"}], "]"}], ",", "zD", ",", "Simplify"}], 
  "]"}], "\[IndentingNewLine]", 
 RowBox[{
  OverscriptBox["jh12", "~"], "\[Equal]", 
  RowBox[{"ReplacePart", "[", 
   RowBox[{"tmp", ",", 
    RowBox[{
     RowBox[{"{", 
      RowBox[{"1", ",", "2"}], "}"}], "->", "%"}]}], "]"}], 
  RowBox[{"(*", " ", 
   RowBox[{"Eq", ".", " ", 
    RowBox[{"(", 
     RowBox[{"C", ".1", "h"}], ")"}]}], " ", "*)"}]}]}], "Input",
 CellChangeTimes->{{3.8576570018344555`*^9, 3.857657011364148*^9}, {
   3.8576570433348026`*^9, 3.8576570546075106`*^9}, 3.8576571591621733`*^9, 
   3.8601393571867447`*^9, {3.860139591089576*^9, 3.86013959335098*^9}, {
   3.879771248400956*^9, 3.8797712667935314`*^9}, 3.884604863905317*^9, {
   3.884767767257992*^9, 3.8847677689931755`*^9}, {3.8847687895202413`*^9, 
   3.88476879324308*^9}, {3.884771532689087*^9, 3.884771534601853*^9}, {
   3.88958606522779*^9, 
   3.88958606552446*^9}},ExpressionUUID->"c69affad-fd2d-47ff-87e8-\
7dc2bf2318af"],

Cell[BoxData[
 RowBox[{
  RowBox[{"-", 
   FractionBox[
    RowBox[{"\[ImaginaryI]", " ", 
     RowBox[{"(", 
      RowBox[{
       SuperscriptBox["pa", "2"], "-", 
       SuperscriptBox["pb", "2"], "+", 
       SuperscriptBox["qa", "2"], "-", 
       SuperscriptBox["qb", "2"]}], ")"}], " ", "zD"}], 
    RowBox[{"2", " ", "Kz"}]]}], "-", 
  RowBox[{"\[ImaginaryI]", " ", 
   RowBox[{"(", 
    RowBox[{
     RowBox[{"h", " ", "s0"}], "+", 
     RowBox[{"pb", " ", "\[CapitalDelta]x"}], "-", 
     RowBox[{"qb", " ", "\[CapitalDelta]y"}]}], ")"}]}]}]], "Output",
 CellChangeTimes->{
  3.85765713064146*^9, 3.857657160948016*^9, 3.860139558454751*^9, 
   3.860139602552636*^9, {3.879771254040588*^9, 3.879771268364153*^9}, 
   3.87992682678848*^9, 3.8846048648876486`*^9, 3.884767774901805*^9, 
   3.884768794541463*^9},ExpressionUUID->"cb101e4b-9a2f-4ea8-b41b-\
e14156121413"],

Cell[BoxData[
 RowBox[{
  OverscriptBox["jh12", "~"], "\[Equal]", 
  RowBox[{
   SuperscriptBox["\[ExponentialE]", 
    RowBox[{
     RowBox[{"-", 
      FractionBox[
       RowBox[{"\[ImaginaryI]", " ", 
        RowBox[{"(", 
         RowBox[{
          SuperscriptBox["pa", "2"], "-", 
          SuperscriptBox["pb", "2"], "+", 
          SuperscriptBox["qa", "2"], "-", 
          SuperscriptBox["qb", "2"]}], ")"}], " ", "zD"}], 
       RowBox[{"2", " ", "Kz"}]]}], "-", 
     RowBox[{"\[ImaginaryI]", " ", 
      RowBox[{"(", 
       RowBox[{
        RowBox[{"h", " ", "s0"}], "+", 
        RowBox[{"pb", " ", "\[CapitalDelta]x"}], "-", 
        RowBox[{"qb", " ", "\[CapitalDelta]y"}]}], ")"}]}]}]], " ", 
   RowBox[{"jin", "[", 
    RowBox[{"pa", ",", "qa", ",", "pb", ",", "qb"}], "]"}], " ", 
   RowBox[{"R", "[", 
    RowBox[{"pa", ",", "tM1"}], "]"}], " ", 
   RowBox[{"T", "[", 
    RowBox[{"pa", ",", "tS"}], "]"}], " ", 
   RowBox[{"T", "[", 
    RowBox[{
     RowBox[{
      RowBox[{"-", "pa"}], "-", 
      RowBox[{"Kz", " ", "\[Theta]"}], "+", 
      RowBox[{"qa", " ", "\[Rho]"}]}], ",", "tA"}], "]"}], " ", 
   RowBox[{
    SuperscriptBox["R", "*"], "[", 
    RowBox[{"pb", ",", "tS"}], "]"}], " ", 
   RowBox[{
    SuperscriptBox["R", "*"], "[", 
    RowBox[{
     RowBox[{"pb", "+", 
      RowBox[{"Kz", " ", "\[Theta]"}], "-", 
      RowBox[{"qb", " ", "\[Rho]"}]}], ",", "tA"}], "]"}], " ", 
   RowBox[{
    SuperscriptBox["R", "*"], "[", 
    RowBox[{
     RowBox[{"pb", "+", 
      RowBox[{"Kz", " ", "\[Theta]"}], "-", 
      RowBox[{"qb", " ", "\[Rho]"}]}], ",", "tM2"}], "]"}]}]}]], "Output",
 CellChangeTimes->{
  3.85765713064146*^9, 3.857657160948016*^9, 3.860139558454751*^9, 
   3.860139602552636*^9, {3.879771254040588*^9, 3.879771268364153*^9}, 
   3.87992682678848*^9, 3.8846048648876486`*^9, 3.884767774901805*^9, 
   3.884768794549404*^9},ExpressionUUID->"97664db9-6edf-4a50-8046-\
0a8b32a79d9f"]
}, Open  ]],

Cell[CellGroupData[{

Cell[BoxData[{
 RowBox[{
  RowBox[{
   RowBox[{"(", 
    RowBox[{
     OverscriptBox["Xhh2", "~"], "/.", 
     RowBox[{"{", 
      RowBox[{
       RowBox[{"p", "\[Rule]", "pa"}], ",", 
       RowBox[{"q", "\[Rule]", "qa"}]}], "}"}]}], ")"}], 
   RowBox[{"(", " ", 
    RowBox[{
     SuperscriptBox[
      OverscriptBox["Xhh1", "~"], "*"], "/.", 
     RowBox[{"{", 
      RowBox[{
       RowBox[{"p", "\[Rule]", "pb"}], ",", 
       RowBox[{"q", "\[Rule]", "qb"}]}], "}"}]}], ")"}], 
   RowBox[{"jin", "[", 
    RowBox[{"p1", ",", "q1", ",", "p2", ",", "q2"}], "]"}]}], 
  ";"}], "\[IndentingNewLine]", 
 RowBox[{
  RowBox[{"tmp", "=", 
   RowBox[{"Integrate", "[", 
    RowBox[{"%", ",", 
     RowBox[{"{", 
      RowBox[{"p1", ",", 
       RowBox[{"-", "Infinity"}], ",", 
       RowBox[{"+", "Infinity"}]}], "}"}], ",", 
     RowBox[{"{", 
      RowBox[{"q1", ",", 
       RowBox[{"-", "Infinity"}], ",", 
       RowBox[{"+", "Infinity"}]}], "}"}], ",", 
     RowBox[{"{", 
      RowBox[{"p2", ",", 
       RowBox[{"-", "Infinity"}], ",", 
       RowBox[{"+", "Infinity"}]}], "}"}], ",", 
     RowBox[{"{", 
      RowBox[{"q2", ",", 
       RowBox[{"-", "Infinity"}], ",", 
       RowBox[{"+", "Infinity"}]}], "}"}], ",", 
     RowBox[{"Assumptions", "\[Rule]", 
      RowBox[{"pa", "\[Element]", 
       TemplateBox[{},
        "Reals"]}]}]}], "]"}]}], ";"}], "\[IndentingNewLine]", 
 RowBox[{
  RowBox[{"Collect", "[", 
   RowBox[{
    RowBox[{"tmp", "[", 
     RowBox[{"[", 
      RowBox[{"1", ",", "2"}], "]"}], "]"}], ",", "zD", ",", "Simplify"}], 
   "]"}], ";"}], "\[IndentingNewLine]", 
 RowBox[{
  OverscriptBox["jh21", "~"], "\[Equal]", 
  RowBox[{"ReplacePart", "[", 
   RowBox[{"tmp", ",", 
    RowBox[{
     RowBox[{"{", 
      RowBox[{"1", ",", "2"}], "}"}], "->", "%"}]}], "]"}], 
  RowBox[{"(*", " ", 
   RowBox[{"Eq", ".", " ", 
    RowBox[{"(", 
     RowBox[{"C", ".1", "i"}], ")"}]}], " ", "*)"}]}]}], "Input",
 CellChangeTimes->{{3.844413172949395*^9, 3.84441320560645*^9}, {
   3.8444132589013114`*^9, 3.8444133064335957`*^9}, {3.8444142246608715`*^9, 
   3.84441422546817*^9}, {3.844414262552368*^9, 3.844414292431181*^9}, {
   3.844584267149602*^9, 3.8445843096609354`*^9}, {3.8445843652153254`*^9, 
   3.844584383394646*^9}, {3.844584444936802*^9, 3.8445844489991765`*^9}, {
   3.8459728384017224`*^9, 3.8459728707835217`*^9}, {3.847020065512259*^9, 
   3.8470200732444005`*^9}, {3.847093856409472*^9, 3.8470938628668065`*^9}, {
   3.8499705990797405`*^9, 3.8499706538570232`*^9}, 3.8500465945472603`*^9, {
   3.850046641846278*^9, 3.8500466743310256`*^9}, {3.8500469116214476`*^9, 
   3.850046955203992*^9}, {3.850047470126896*^9, 3.850047594166504*^9}, {
   3.8500476337882557`*^9, 3.850047651949895*^9}, {3.857656793040989*^9, 
   3.8576568170490904`*^9}, {3.857656982472413*^9, 3.8576569879464426`*^9}, {
   3.8576570320572653`*^9, 3.857657034292667*^9}, {3.857657087980255*^9, 
   3.8576571166426754`*^9}, 3.8576571554358983`*^9, {3.860139608030285*^9, 
   3.860139619082328*^9}, {3.87977127839811*^9, 3.879771289347247*^9}, 
   3.8846048676694045`*^9, {3.8847677703040996`*^9, 3.88476777212064*^9}, {
   3.884768787278091*^9, 3.8847687986725073`*^9}, {3.884771539988143*^9, 
   3.884771540753646*^9}, {3.8895860618703804`*^9, 3.8895860623342943`*^9}},
 FontFamily->"Consolas",
 FontWeight->"Bold",ExpressionUUID->"34704e60-1f8e-4962-ac9a-1a76a16f9c35"],

Cell[BoxData[
 RowBox[{
  OverscriptBox["jh21", "~"], "\[Equal]", 
  RowBox[{
   SuperscriptBox["\[ExponentialE]", 
    RowBox[{
     FractionBox[
      RowBox[{"\[ImaginaryI]", " ", 
       RowBox[{"(", 
        RowBox[{
         RowBox[{"-", 
          SuperscriptBox["pa", "2"]}], "+", 
         SuperscriptBox["pb", "2"], "-", 
         SuperscriptBox["qa", "2"], "+", 
         SuperscriptBox["qb", "2"]}], ")"}], " ", "zD"}], 
      RowBox[{"2", " ", "Kz"}]], "+", 
     RowBox[{"\[ImaginaryI]", " ", 
      RowBox[{"(", 
       RowBox[{
        RowBox[{"h", " ", "s0"}], "+", 
        RowBox[{"pa", " ", "\[CapitalDelta]x"}], "-", 
        RowBox[{"qa", " ", "\[CapitalDelta]y"}]}], ")"}]}]}]], " ", 
   RowBox[{"jin", "[", 
    RowBox[{"pa", ",", "qa", ",", "pb", ",", "qb"}], "]"}], " ", 
   RowBox[{"R", "[", 
    RowBox[{"pa", ",", "tS"}], "]"}], " ", 
   RowBox[{"R", "[", 
    RowBox[{
     RowBox[{"pa", "+", 
      RowBox[{"Kz", " ", "\[Theta]"}], "-", 
      RowBox[{"qa", " ", "\[Rho]"}]}], ",", "tA"}], "]"}], " ", 
   RowBox[{"R", "[", 
    RowBox[{
     RowBox[{"pa", "+", 
      RowBox[{"Kz", " ", "\[Theta]"}], "-", 
      RowBox[{"qa", " ", "\[Rho]"}]}], ",", "tM2"}], "]"}], " ", 
   RowBox[{
    SuperscriptBox["R", "*"], "[", 
    RowBox[{"pb", ",", "tM1"}], "]"}], " ", 
   RowBox[{
    SuperscriptBox["T", "*"], "[", 
    RowBox[{"pb", ",", "tS"}], "]"}], " ", 
   RowBox[{
    SuperscriptBox["T", "*"], "[", 
    RowBox[{
     RowBox[{
      RowBox[{"-", "pb"}], "-", 
      RowBox[{"Kz", " ", "\[Theta]"}], "+", 
      RowBox[{"qb", " ", "\[Rho]"}]}], ",", "tA"}], "]"}]}]}]], "Output",
 CellChangeTimes->{
  3.8444132077646694`*^9, 3.844413309528785*^9, 3.8444142932263284`*^9, 
   3.844584456709918*^9, 3.844613148556505*^9, 3.8446697532584662`*^9, 
   3.844680713397291*^9, 3.844680910731398*^9, 3.8446811215815163`*^9, 
   3.8446818060903635`*^9, 3.845527665933469*^9, 3.8459728849838247`*^9, 
   3.8470200506348047`*^9, 3.8471029845194073`*^9, 3.8496894890457335`*^9, 
   3.84997065619004*^9, 3.850046595144684*^9, 3.850046912592438*^9, {
   3.85004694685909*^9, 3.850046955920315*^9}, 3.850047607175486*^9, 
   3.8500476532809*^9, 3.850049625518628*^9, 3.855915279548561*^9, 
   3.857447935874321*^9, 3.857657168361216*^9, 3.86013962404501*^9, {
   3.8797712796517706`*^9, 3.879771290744708*^9}, 3.879926827309227*^9, 
   3.8846048693810463`*^9, 3.884767777858221*^9, 
   3.884768799887091*^9},ExpressionUUID->"cbfc5e88-e9fc-4250-a379-\
870ba8d9a332"]
}, Open  ]]
}, Closed]],

Cell[CellGroupData[{

Cell[TextData[{
 "Appendix C",
 StyleBox["\n",
  FontColor->RGBColor[1., 0., 0.]],
 Cell[BoxData[
  RowBox[{
   RowBox[{
    StyleBox["calculation",
     FontColor->RGBColor[
      0.7137254901960784, 0.21568627450980393`, 0.03137254901960784]], 
    StyleBox[" ",
     FontColor->RGBColor[
      0.7137254901960784, 0.21568627450980393`, 0.03137254901960784]], 
    StyleBox["of",
     FontColor->RGBColor[
      0.7137254901960784, 0.21568627450980393`, 0.03137254901960784]], 
    StyleBox[" ",
     FontColor->RGBColor[1, 0, 0]], 
    StyleBox[
     FormBox[
      SubsuperscriptBox["j", "oo", "ii"],
      TraditionalForm],
     FontColor->RGBColor[
      0.7137254901960784, 0.21568627450980393`, 0.03137254901960784]], 
    StyleBox[" ",
     FontColor->RGBColor[1, 0, 0]], 
    StyleBox["and",
     FontColor->RGBColor[
      0.7137254901960784, 0.21568627450980393`, 0.03137254901960784]], 
    StyleBox[" ",
     FontColor->RGBColor[1, 0, 0]], 
    StyleBox[
     FormBox[
      SubsuperscriptBox["j", "oo", "ij"],
      TraditionalForm],
     FontColor->RGBColor[
      0.7137254901960784, 0.21568627450980393`, 0.03137254901960784]]}], 
   StyleBox[" ",
    FontColor->RGBColor[
     0.7137254901960784, 0.21568627450980393`, 0.03137254901960784]], 
   StyleBox[",",
    FontColor->RGBColor[
     0.7137254901960784, 0.21568627450980393`, 0.03137254901960784]], 
   StyleBox[" ",
    FontColor->RGBColor[
     0.7137254901960784, 0.21568627450980393`, 0.03137254901960784]], 
   RowBox[{
    RowBox[{
     StyleBox["case",
      FontColor->RGBColor[
       0.7137254901960784, 0.21568627450980393`, 0.03137254901960784]], 
     StyleBox[" ",
      FontColor->RGBColor[1, 0, 0]], 
     StyleBox[
      FormBox[
       SubscriptBox["p", "a"],
       TraditionalForm],
      FontColor->RGBColor[
       0.7137254901960784, 0.21568627450980393`, 0.03137254901960784]]}], 
    StyleBox[" ",
     FontColor->RGBColor[1, 0, 0]], 
    StyleBox["=",
     FontColor->RGBColor[1, 0, 0]], 
    StyleBox[" ",
     FontColor->RGBColor[1, 0, 0]], 
    RowBox[{
     RowBox[{
      StyleBox[
       FormBox[
        RowBox[{
         SubscriptBox["p", "b"], " ", "and"}],
        TraditionalForm],
       FontColor->RGBColor[
        0.7137254901960784, 0.21568627450980393`, 0.03137254901960784]], 
      StyleBox[" ",
       FontColor->RGBColor[1, 0, 0]], 
      StyleBox[
       FormBox[
        SubscriptBox["q", "a"],
        TraditionalForm],
       FontColor->RGBColor[
        0.7137254901960784, 0.21568627450980393`, 0.03137254901960784]]}], 
     StyleBox[" ",
      FontColor->RGBColor[1, 0, 0]], 
     StyleBox["=",
      FontColor->RGBColor[1, 0, 0]], 
     StyleBox[" ",
      FontColor->RGBColor[1, 0, 0]], 
     StyleBox[
      FormBox[
       SubscriptBox["q", "b"],
       TraditionalForm],
      FontColor->RGBColor[
       0.7137254901960784, 0.21568627450980393`, 0.03137254901960784]]}]}]}]],
  CellChangeTimes->{{3.8499628158223753`*^9, 3.849962833859215*^9}, {
    3.8499634732241197`*^9, 3.849963512548541*^9}, {3.8499635912468476`*^9, 
    3.8499635967052727`*^9}, {3.849963710622205*^9, 3.8499637289444065`*^9}, {
    3.8499645538252144`*^9, 3.8499645624451065`*^9}, {3.8499646629819193`*^9, 
    3.8499646885920973`*^9}, {3.849964922068349*^9, 3.849964946876122*^9}, {
    3.850047949291916*^9, 3.850047959631232*^9}, 3.860139170928311*^9},
  FontFamily->"Source Sans Pro",
  FontColor->RGBColor[1., 0., 0.],ExpressionUUID->
  "94c82eb9-b187-4db3-8cc6-ea19fcd08136"]
}], "Subsubsection",
 CellChangeTimes->{{3.8166069820507374`*^9, 3.8166069846756716`*^9}, {
   3.8174740668322573`*^9, 3.8174740827101135`*^9}, 3.8250787043089485`*^9, 
   3.825564960137077*^9, {3.8370631719301186`*^9, 3.837063198195103*^9}, {
   3.8415756212741013`*^9, 3.8415756232166824`*^9}, 3.8416525951454687`*^9, {
   3.8442287117648125`*^9, 3.844228726041153*^9}, 3.8459613113454647`*^9, 
   3.8459626605634904`*^9, {3.8472701821593075`*^9, 3.8472701861278014`*^9}, 
   3.8633323653744354`*^9, {3.863511233431711*^9, 3.863511263168659*^9}, {
   3.8635960603027687`*^9, 3.863596062091681*^9}, {3.8726660494999166`*^9, 
   3.872666050990694*^9}, {3.8788050814283586`*^9, 3.878805083996377*^9}, {
   3.8797564034357214`*^9, 3.8797564391038365`*^9}, {3.879756677497058*^9, 
   3.879756677497058*^9}, {3.8797567315930333`*^9, 3.879756733143512*^9}, {
   3.879756918655468*^9, 3.8797569418723917`*^9}, {3.8797607500386057`*^9, 
   3.87976082251515*^9}, {3.8797666690871983`*^9, 3.87976668376735*^9}, {
   3.879767546382409*^9, 3.8797675573178496`*^9}, {3.8797676815005665`*^9, 
   3.8797676897915134`*^9}, {3.8797706427545023`*^9, 3.879770642954426*^9}, {
   3.8797717746954684`*^9, 3.879771837457058*^9}, {3.8847678978203874`*^9, 
   3.884767906829254*^9}, {3.889079926664212*^9, 3.8890799268452463`*^9}, {
   3.9087959550877423`*^9, 3.9087959550877423`*^9}},
 FontColor->RGBColor[
  0.7137254901960784, 0.21568627450980393`, 0.03137254901960784],
 Background->RGBColor[
  0.88, 1, 0.88],ExpressionUUID->"eeeeee1b-d5b2-4941-a556-04f56a576138"],

Cell[CellGroupData[{

Cell[BoxData[{
 RowBox[{
  RowBox[{
   OverscriptBox["Xoo1", "~"], " ", 
   SuperscriptBox[
    OverscriptBox["Xoo1", "~"], "*"], " ", 
   RowBox[{"jin", "[", 
    RowBox[{"p1", ",", "q1", ",", "p2", ",", "q2"}], "]"}]}], 
  ";"}], "\[IndentingNewLine]", 
 RowBox[{
  RowBox[{
   OverscriptBox["Jo11", "~"], "\[Equal]", 
   RowBox[{"Integrate", "[", 
    RowBox[{"%", ",", 
     RowBox[{"{", 
      RowBox[{"p1", ",", 
       RowBox[{"-", "Infinity"}], ",", 
       RowBox[{"+", "Infinity"}]}], "}"}], ",", 
     RowBox[{"{", 
      RowBox[{"q1", ",", 
       RowBox[{"-", "Infinity"}], ",", 
       RowBox[{"+", "Infinity"}]}], "}"}], ",", 
     RowBox[{"{", 
      RowBox[{"p2", ",", 
       RowBox[{"-", "Infinity"}], ",", 
       RowBox[{"+", "Infinity"}]}], "}"}], ",", 
     RowBox[{"{", 
      RowBox[{"q2", ",", 
       RowBox[{"-", "Infinity"}], ",", 
       RowBox[{"+", "Infinity"}]}], "}"}], ",", 
     RowBox[{"Assumptions", "\[Rule]", 
      RowBox[{"p", "\[Element]", 
       TemplateBox[{},
        "Reals"]}]}]}], "]"}]}], 
  RowBox[{"(*", " ", 
   RowBox[{"Eq", ".", " ", 
    RowBox[{"(", 
     RowBox[{"C", ".2", "a"}], ")"}]}], " ", "*)"}], 
  "\[IndentingNewLine]"}], "\[IndentingNewLine]", 
 RowBox[{
  RowBox[{
   OverscriptBox["Xoo2", "~"], " ", 
   SuperscriptBox[
    OverscriptBox["Xoo2", "~"], "*"], " ", 
   RowBox[{"jin", "[", 
    RowBox[{"p1", ",", "q1", ",", "p2", ",", "q2"}], "]"}]}], 
  ";"}], "\[IndentingNewLine]", 
 RowBox[{
  RowBox[{
   OverscriptBox["Jo22", "~"], "\[Equal]", 
   RowBox[{"Integrate", "[", 
    RowBox[{"%", ",", 
     RowBox[{"{", 
      RowBox[{"p1", ",", 
       RowBox[{"-", "Infinity"}], ",", 
       RowBox[{"+", "Infinity"}]}], "}"}], ",", 
     RowBox[{"{", 
      RowBox[{"q1", ",", 
       RowBox[{"-", "Infinity"}], ",", 
       RowBox[{"+", "Infinity"}]}], "}"}], ",", 
     RowBox[{"{", 
      RowBox[{"p2", ",", 
       RowBox[{"-", "Infinity"}], ",", 
       RowBox[{"+", "Infinity"}]}], "}"}], ",", 
     RowBox[{"{", 
      RowBox[{"q2", ",", 
       RowBox[{"-", "Infinity"}], ",", 
       RowBox[{"+", "Infinity"}]}], "}"}], ",", 
     RowBox[{"Assumptions", "\[Rule]", 
      RowBox[{"p", "\[Element]", 
       TemplateBox[{},
        "Reals"]}]}]}], "]"}]}], 
  RowBox[{"(*", " ", 
   RowBox[{"Eq", ".", " ", 
    RowBox[{"(", 
     RowBox[{"C", ".2", "b"}], ")"}]}], " ", "*)"}], 
  "\[IndentingNewLine]"}], "\[IndentingNewLine]", 
 RowBox[{
  RowBox[{
   OverscriptBox["Xoo1", "~"], " ", 
   SuperscriptBox[
    OverscriptBox["Xoo2", "~"], "*"], " ", 
   RowBox[{"jin", "[", 
    RowBox[{"p1", ",", "q1", ",", "p2", ",", "q2"}], "]"}]}], 
  ";"}], "\[IndentingNewLine]", 
 RowBox[{
  RowBox[{
   OverscriptBox["Jo12", "~"], "\[Equal]", 
   RowBox[{"Integrate", "[", 
    RowBox[{"%", ",", 
     RowBox[{"{", 
      RowBox[{"p1", ",", 
       RowBox[{"-", "Infinity"}], ",", 
       RowBox[{"+", "Infinity"}]}], "}"}], ",", 
     RowBox[{"{", 
      RowBox[{"q1", ",", 
       RowBox[{"-", "Infinity"}], ",", 
       RowBox[{"+", "Infinity"}]}], "}"}], ",", 
     RowBox[{"{", 
      RowBox[{"p2", ",", 
       RowBox[{"-", "Infinity"}], ",", 
       RowBox[{"+", "Infinity"}]}], "}"}], ",", 
     RowBox[{"{", 
      RowBox[{"q2", ",", 
       RowBox[{"-", "Infinity"}], ",", 
       RowBox[{"+", "Infinity"}]}], "}"}], ",", 
     RowBox[{"Assumptions", "\[Rule]", 
      RowBox[{"p", "\[Element]", 
       TemplateBox[{},
        "Reals"]}]}]}], "]"}]}], 
  RowBox[{"(*", " ", 
   RowBox[{"Eq", ".", " ", 
    RowBox[{"(", 
     RowBox[{"C", ".2", "c"}], ")"}]}], " ", "*)"}], 
  "\[IndentingNewLine]"}], "\[IndentingNewLine]", 
 RowBox[{
  RowBox[{
   OverscriptBox["Xoo2", "~"], " ", 
   SuperscriptBox[
    OverscriptBox["Xoo1", "~"], "*"], " ", 
   RowBox[{"jin", "[", 
    RowBox[{"p1", ",", "q1", ",", "p2", ",", "q2"}], "]"}]}], 
  ";"}], "\[IndentingNewLine]", 
 RowBox[{
  OverscriptBox["Jo21", "~"], "\[Equal]", 
  RowBox[{"Integrate", "[", 
   RowBox[{"%", ",", 
    RowBox[{"{", 
     RowBox[{"p1", ",", 
      RowBox[{"-", "Infinity"}], ",", 
      RowBox[{"+", "Infinity"}]}], "}"}], ",", 
    RowBox[{"{", 
     RowBox[{"q1", ",", 
      RowBox[{"-", "Infinity"}], ",", 
      RowBox[{"+", "Infinity"}]}], "}"}], ",", 
    RowBox[{"{", 
     RowBox[{"p2", ",", 
      RowBox[{"-", "Infinity"}], ",", 
      RowBox[{"+", "Infinity"}]}], "}"}], ",", 
    RowBox[{"{", 
     RowBox[{"q2", ",", 
      RowBox[{"-", "Infinity"}], ",", 
      RowBox[{"+", "Infinity"}]}], "}"}], ",", 
    RowBox[{"Assumptions", "\[Rule]", 
     RowBox[{"p", "\[Element]", 
      TemplateBox[{},
       "Reals"]}]}]}], "]"}], 
  RowBox[{"(*", " ", 
   RowBox[{"Eq", ".", " ", 
    RowBox[{"(", 
     RowBox[{"C", ".2", "d"}], ")"}]}], " ", "*)"}]}]}], "Input",
 CellChangeTimes->{{3.8500480650416193`*^9, 3.8500480974915695`*^9}, {
  3.8500488379668384`*^9, 3.8500488785339527`*^9}, {3.8846049209361067`*^9, 
  3.884604955094882*^9}, {3.8847677880180826`*^9, 3.884767803139689*^9}, {
  3.884767834674056*^9, 3.8847678377671065`*^9}, {3.884768024045286*^9, 
  3.884768073490003*^9}, {3.8847681448649664`*^9, 3.8847681623938074`*^9}, {
  3.884771553533102*^9, 3.8847715733896017`*^9}, {3.889586096243334*^9, 
  3.8895861451492643`*^9}},ExpressionUUID->"06748fe8-8d35-4aa3-a7d3-\
7614ff933495"],

Cell[BoxData[
 RowBox[{
  OverscriptBox["Jo11", "~"], "\[Equal]", 
  RowBox[{
   RowBox[{"jin", "[", 
    RowBox[{"p", ",", 
     RowBox[{"q", "-", 
      RowBox[{"h", " ", "\[Rho]"}]}], ",", "p", ",", 
     RowBox[{"q", "-", 
      RowBox[{"h", " ", "\[Rho]"}]}]}], "]"}], " ", 
   RowBox[{"R", "[", 
    RowBox[{"p", ",", "tM1"}], "]"}], " ", 
   RowBox[{"R", "[", 
    RowBox[{
     RowBox[{"p", "+", 
      RowBox[{"Kz", " ", "\[Theta]"}], "-", 
      RowBox[{"q", " ", "\[Rho]"}]}], ",", "tA"}], "]"}], " ", 
   RowBox[{"T", "[", 
    RowBox[{"p", ",", "tS"}], "]"}], " ", 
   RowBox[{
    SuperscriptBox["R", "*"], "[", 
    RowBox[{"p", ",", "tM1"}], "]"}], " ", 
   RowBox[{
    SuperscriptBox["R", "*"], "[", 
    RowBox[{
     RowBox[{"p", "+", 
      RowBox[{"Kz", " ", "\[Theta]"}], "-", 
      RowBox[{"q", " ", "\[Rho]"}]}], ",", "tA"}], "]"}], " ", 
   RowBox[{
    SuperscriptBox["T", "*"], "[", 
    RowBox[{"p", ",", "tS"}], "]"}]}]}]], "Output",
 CellChangeTimes->{
  3.8500480158328075`*^9, {3.8500480866492786`*^9, 3.850048097931545*^9}, 
   3.850048909165656*^9, 3.850049653296841*^9, 3.855915499883485*^9, 
   3.85744861620654*^9, 3.8576582259419527`*^9, 3.879771970197261*^9, 
   3.8846049567243905`*^9, 3.8847678067554865`*^9, 3.884767841671945*^9, {
   3.88476814608702*^9, 
   3.884768163407002*^9}},ExpressionUUID->"6e24a064-c0b0-4305-8199-\
59e780f70f43"],

Cell[BoxData[
 RowBox[{
  OverscriptBox["Jo22", "~"], "\[Equal]", 
  RowBox[{
   RowBox[{"jin", "[", 
    RowBox[{"p", ",", 
     RowBox[{"q", "-", 
      RowBox[{"h", " ", "\[Rho]"}]}], ",", "p", ",", 
     RowBox[{"q", "-", 
      RowBox[{"h", " ", "\[Rho]"}]}]}], "]"}], " ", 
   RowBox[{"R", "[", 
    RowBox[{"p", ",", "tS"}], "]"}], " ", 
   RowBox[{"R", "[", 
    RowBox[{
     RowBox[{"p", "+", 
      RowBox[{"Kz", " ", "\[Theta]"}], "-", 
      RowBox[{"q", " ", "\[Rho]"}]}], ",", "tM2"}], "]"}], " ", 
   RowBox[{"T", "[", 
    RowBox[{
     RowBox[{"p", "+", 
      RowBox[{"Kz", " ", "\[Theta]"}], "-", 
      RowBox[{"q", " ", "\[Rho]"}]}], ",", "tA"}], "]"}], " ", 
   RowBox[{
    SuperscriptBox["R", "*"], "[", 
    RowBox[{"p", ",", "tS"}], "]"}], " ", 
   RowBox[{
    SuperscriptBox["R", "*"], "[", 
    RowBox[{
     RowBox[{"p", "+", 
      RowBox[{"Kz", " ", "\[Theta]"}], "-", 
      RowBox[{"q", " ", "\[Rho]"}]}], ",", "tM2"}], "]"}], " ", 
   RowBox[{
    SuperscriptBox["T", "*"], "[", 
    RowBox[{
     RowBox[{"p", "+", 
      RowBox[{"Kz", " ", "\[Theta]"}], "-", 
      RowBox[{"q", " ", "\[Rho]"}]}], ",", "tA"}], "]"}]}]}]], "Output",
 CellChangeTimes->{
  3.8500480158328075`*^9, {3.8500480866492786`*^9, 3.850048097931545*^9}, 
   3.850048909165656*^9, 3.850049653296841*^9, 3.855915499883485*^9, 
   3.85744861620654*^9, 3.8576582259419527`*^9, 3.879771970197261*^9, 
   3.8846049567243905`*^9, 3.8847678067554865`*^9, 3.884767841671945*^9, {
   3.88476814608702*^9, 
   3.8847681637101974`*^9}},ExpressionUUID->"8448eab3-c893-4744-b60e-\
b8eff4974606"],

Cell[BoxData[
 RowBox[{
  OverscriptBox["Jo12", "~"], "\[Equal]", 
  RowBox[{
   SuperscriptBox["\[ExponentialE]", 
    RowBox[{
     RowBox[{"-", "\[ImaginaryI]"}], " ", 
     RowBox[{"(", 
      RowBox[{
       RowBox[{"h", " ", "s0"}], "+", 
       RowBox[{"p", " ", "\[CapitalDelta]x"}], "-", 
       RowBox[{"q", " ", "\[CapitalDelta]y"}]}], ")"}]}]], " ", 
   RowBox[{"jin", "[", 
    RowBox[{"p", ",", 
     RowBox[{"q", "-", 
      RowBox[{"h", " ", "\[Rho]"}]}], ",", "p", ",", 
     RowBox[{"q", "-", 
      RowBox[{"h", " ", "\[Rho]"}]}]}], "]"}], " ", 
   RowBox[{"R", "[", 
    RowBox[{"p", ",", "tM1"}], "]"}], " ", 
   RowBox[{"R", "[", 
    RowBox[{
     RowBox[{"p", "+", 
      RowBox[{"Kz", " ", "\[Theta]"}], "-", 
      RowBox[{"q", " ", "\[Rho]"}]}], ",", "tA"}], "]"}], " ", 
   RowBox[{"T", "[", 
    RowBox[{"p", ",", "tS"}], "]"}], " ", 
   RowBox[{
    SuperscriptBox["R", "*"], "[", 
    RowBox[{"p", ",", "tS"}], "]"}], " ", 
   RowBox[{
    SuperscriptBox["R", "*"], "[", 
    RowBox[{
     RowBox[{"p", "+", 
      RowBox[{"Kz", " ", "\[Theta]"}], "-", 
      RowBox[{"q", " ", "\[Rho]"}]}], ",", "tM2"}], "]"}], " ", 
   RowBox[{
    SuperscriptBox["T", "*"], "[", 
    RowBox[{
     RowBox[{"p", "+", 
      RowBox[{"Kz", " ", "\[Theta]"}], "-", 
      RowBox[{"q", " ", "\[Rho]"}]}], ",", "tA"}], "]"}]}]}]], "Output",
 CellChangeTimes->{
  3.8500480158328075`*^9, {3.8500480866492786`*^9, 3.850048097931545*^9}, 
   3.850048909165656*^9, 3.850049653296841*^9, 3.855915499883485*^9, 
   3.85744861620654*^9, 3.8576582259419527`*^9, 3.879771970197261*^9, 
   3.8846049567243905`*^9, 3.8847678067554865`*^9, 3.884767841671945*^9, {
   3.88476814608702*^9, 
   3.8847681640114346`*^9}},ExpressionUUID->"8d547da9-65c8-4cf4-8630-\
dad7dca1a029"],

Cell[BoxData[
 RowBox[{
  OverscriptBox["Jo21", "~"], "\[Equal]", 
  RowBox[{
   SuperscriptBox["\[ExponentialE]", 
    RowBox[{"\[ImaginaryI]", " ", 
     RowBox[{"(", 
      RowBox[{
       RowBox[{"h", " ", "s0"}], "+", 
       RowBox[{"p", " ", "\[CapitalDelta]x"}], "-", 
       RowBox[{"q", " ", "\[CapitalDelta]y"}]}], ")"}]}]], " ", 
   RowBox[{"jin", "[", 
    RowBox[{"p", ",", 
     RowBox[{"q", "-", 
      RowBox[{"h", " ", "\[Rho]"}]}], ",", "p", ",", 
     RowBox[{"q", "-", 
      RowBox[{"h", " ", "\[Rho]"}]}]}], "]"}], " ", 
   RowBox[{"R", "[", 
    RowBox[{"p", ",", "tS"}], "]"}], " ", 
   RowBox[{"R", "[", 
    RowBox[{
     RowBox[{"p", "+", 
      RowBox[{"Kz", " ", "\[Theta]"}], "-", 
      RowBox[{"q", " ", "\[Rho]"}]}], ",", "tM2"}], "]"}], " ", 
   RowBox[{"T", "[", 
    RowBox[{
     RowBox[{"p", "+", 
      RowBox[{"Kz", " ", "\[Theta]"}], "-", 
      RowBox[{"q", " ", "\[Rho]"}]}], ",", "tA"}], "]"}], " ", 
   RowBox[{
    SuperscriptBox["R", "*"], "[", 
    RowBox[{"p", ",", "tM1"}], "]"}], " ", 
   RowBox[{
    SuperscriptBox["R", "*"], "[", 
    RowBox[{
     RowBox[{"p", "+", 
      RowBox[{"Kz", " ", "\[Theta]"}], "-", 
      RowBox[{"q", " ", "\[Rho]"}]}], ",", "tA"}], "]"}], " ", 
   RowBox[{
    SuperscriptBox["T", "*"], "[", 
    RowBox[{"p", ",", "tS"}], "]"}]}]}]], "Output",
 CellChangeTimes->{
  3.8500480158328075`*^9, {3.8500480866492786`*^9, 3.850048097931545*^9}, 
   3.850048909165656*^9, 3.850049653296841*^9, 3.855915499883485*^9, 
   3.85744861620654*^9, 3.8576582259419527`*^9, 3.879771970197261*^9, 
   3.8846049567243905`*^9, 3.8847678067554865`*^9, 3.884767841671945*^9, {
   3.88476814608702*^9, 
   3.8847681643163333`*^9}},ExpressionUUID->"f8e62f21-a4c2-4d5c-a107-\
095a5395c871"]
}, Open  ]]
}, Closed]],

Cell[CellGroupData[{

Cell[TextData[Cell[BoxData[{
 StyleBox[
  RowBox[{"Appendix", " ", "C"}],
  FontFamily->"Source Sans Pro",
  FontWeight->"Normal"], "\n", 
 StyleBox[
  RowBox[{
   RowBox[{
    StyleBox["calculation",
     FontColor->RGBColor[
      0.7137254901960784, 0.21568627450980393`, 0.03137254901960784]], 
    StyleBox[" ",
     FontColor->RGBColor[
      0.7137254901960784, 0.21568627450980393`, 0.03137254901960784]], 
    StyleBox["of",
     FontColor->RGBColor[
      0.7137254901960784, 0.21568627450980393`, 0.03137254901960784]], 
    StyleBox[" ",
     FontColor->RGBColor[1, 0, 0]], 
    StyleBox[
     FormBox[
      SubsuperscriptBox["j", "hh", "ii"],
      TraditionalForm],
     FontColor->RGBColor[
      0.7137254901960784, 0.21568627450980393`, 0.03137254901960784]], 
    StyleBox[" ",
     FontColor->RGBColor[1, 0, 0]], 
    StyleBox["and",
     FontColor->RGBColor[
      0.7137254901960784, 0.21568627450980393`, 0.03137254901960784]], 
    StyleBox[" ",
     FontColor->RGBColor[1, 0, 0]], 
    StyleBox[
     FormBox[
      SubsuperscriptBox["j", "hh", "ij"],
      TraditionalForm],
     FontColor->RGBColor[
      0.7137254901960784, 0.21568627450980393`, 0.03137254901960784]]}], 
   StyleBox[" ",
    FontColor->RGBColor[
     0.7137254901960784, 0.21568627450980393`, 0.03137254901960784]], 
   StyleBox[",",
    FontColor->RGBColor[
     0.7137254901960784, 0.21568627450980393`, 0.03137254901960784]], 
   StyleBox[" ",
    FontColor->RGBColor[
     0.7137254901960784, 0.21568627450980393`, 0.03137254901960784]], 
   RowBox[{
    RowBox[{
     StyleBox["case",
      FontColor->RGBColor[
       0.7137254901960784, 0.21568627450980393`, 0.03137254901960784]], 
     StyleBox[" ",
      FontColor->RGBColor[1, 0, 0]], 
     StyleBox[
      FormBox[
       SubscriptBox["p", "a"],
       TraditionalForm],
      FontColor->RGBColor[
       0.7137254901960784, 0.21568627450980393`, 0.03137254901960784]]}], 
    StyleBox[" ",
     FontColor->RGBColor[1, 0, 0]], 
    StyleBox["=",
     FontColor->RGBColor[1, 0, 0]], 
    StyleBox[" ",
     FontColor->RGBColor[1, 0, 0]], 
    RowBox[{
     RowBox[{
      StyleBox[
       FormBox[
        RowBox[{
         SubscriptBox["p", "b"], " ", "and"}],
        TraditionalForm],
       FontColor->RGBColor[
        0.7137254901960784, 0.21568627450980393`, 0.03137254901960784]], 
      StyleBox[" ",
       FontColor->RGBColor[1, 0, 0]], 
      StyleBox[
       FormBox[
        SubscriptBox["q", "a"],
        TraditionalForm],
       FontColor->RGBColor[
        0.7137254901960784, 0.21568627450980393`, 0.03137254901960784]]}], 
     StyleBox[" ",
      FontColor->RGBColor[1, 0, 0]], 
     StyleBox["=",
      FontColor->RGBColor[1, 0, 0]], 
     StyleBox[" ",
      FontColor->RGBColor[1, 0, 0]], 
     StyleBox[
      FormBox[
       SubscriptBox["q", "b"],
       TraditionalForm],
      FontColor->RGBColor[
       0.7137254901960784, 0.21568627450980393`, 0.03137254901960784]]}]}]}],
  FontFamily->"Source Sans Pro",
  FontWeight->"Normal"]}], "Subsection",
 CellChangeTimes->{{3.8499628158223753`*^9, 3.849962833859215*^9}, {
   3.8499634732241197`*^9, 3.849963512548541*^9}, {3.8499635912468476`*^9, 
   3.8499635967052727`*^9}, {3.849963710622205*^9, 3.8499637289444065`*^9}, {
   3.8499645538252144`*^9, 3.8499645624451065`*^9}, {3.8499646629819193`*^9, 
   3.8499646885920973`*^9}, {3.849964922068349*^9, 3.849964946876122*^9}, {
   3.850047949291916*^9, 3.850047959631232*^9}, 3.860139170928311*^9},
 FontSize->19,
 FontColor->RGBColor[
  0.7137254901960784, 0.21568627450980393`, 
   0.03137254901960784],ExpressionUUID->"96809b3b-40db-4358-96fe-\
c9a2638d562c"]], "Subsubsection",
 CellChangeTimes->{{3.8166069820507374`*^9, 3.8166069846756716`*^9}, {
   3.8174740668322573`*^9, 3.8174740827101135`*^9}, 3.8250787043089485`*^9, 
   3.825564960137077*^9, {3.8370631719301186`*^9, 3.837063198195103*^9}, {
   3.8415756212741013`*^9, 3.8415756232166824`*^9}, 3.8416525951454687`*^9, {
   3.8442287117648125`*^9, 3.844228726041153*^9}, 3.8459613113454647`*^9, 
   3.8459626605634904`*^9, {3.8472701821593075`*^9, 3.8472701861278014`*^9}, 
   3.8633323653744354`*^9, {3.863511233431711*^9, 3.863511263168659*^9}, {
   3.8635960603027687`*^9, 3.863596062091681*^9}, {3.8726660494999166`*^9, 
   3.872666050990694*^9}, {3.8788050814283586`*^9, 3.878805083996377*^9}, {
   3.8797564034357214`*^9, 3.8797564391038365`*^9}, {3.879756677497058*^9, 
   3.879756677497058*^9}, {3.8797567315930333`*^9, 3.879756733143512*^9}, {
   3.879756918655468*^9, 3.8797569418723917`*^9}, {3.8797607500386057`*^9, 
   3.87976082251515*^9}, {3.8797666690871983`*^9, 3.87976668376735*^9}, {
   3.879767546382409*^9, 3.8797675573178496`*^9}, {3.8797676815005665`*^9, 
   3.8797676897915134`*^9}, {3.8797706427545023`*^9, 3.879770642954426*^9}, {
   3.8797717746954684`*^9, 3.879771837457058*^9}, {3.8797720050670223`*^9, 
   3.879772012605728*^9}, {3.8847678871772747`*^9, 3.88476789018795*^9}, {
   3.889079930573017*^9, 3.8890799309119825`*^9}, {3.908795939591333*^9, 
   3.908795939591333*^9}, {3.908796518410657*^9, 3.9087965356879687`*^9}},
 FontColor->RGBColor[1, 0, 0],
 Background->RGBColor[
  0.88, 1, 0.88],ExpressionUUID->"07af55b1-6788-4b66-ab03-5e499fd0a732"],

Cell[CellGroupData[{

Cell[BoxData[{
 RowBox[{
  RowBox[{
   OverscriptBox["Xhh1", "~"], 
   SuperscriptBox[
    OverscriptBox["Xhh1", "~"], "*"], 
   RowBox[{"jin", "[", 
    RowBox[{"p1", ",", "q1", ",", "p2", ",", "q2"}], "]"}]}], 
  ";"}], "\[IndentingNewLine]", 
 RowBox[{
  RowBox[{
   OverscriptBox["Jh11", "~"], "\[Equal]", 
   RowBox[{"Integrate", "[", 
    RowBox[{"%", ",", 
     RowBox[{"{", 
      RowBox[{"p1", ",", 
       RowBox[{"-", "Infinity"}], ",", 
       RowBox[{"+", "Infinity"}]}], "}"}], ",", 
     RowBox[{"{", 
      RowBox[{"q1", ",", 
       RowBox[{"-", "Infinity"}], ",", 
       RowBox[{"+", "Infinity"}]}], "}"}], ",", 
     RowBox[{"{", 
      RowBox[{"p2", ",", 
       RowBox[{"-", "Infinity"}], ",", 
       RowBox[{"+", "Infinity"}]}], "}"}], ",", 
     RowBox[{"{", 
      RowBox[{"q2", ",", 
       RowBox[{"-", "Infinity"}], ",", 
       RowBox[{"+", "Infinity"}]}], "}"}], ",", 
     RowBox[{"Assumptions", "\[Rule]", 
      RowBox[{"p", "\[Element]", 
       TemplateBox[{},
        "Reals"]}]}]}], "]"}]}], 
  RowBox[{"(*", " ", 
   RowBox[{"Eq", ".", " ", 
    RowBox[{"(", 
     RowBox[{"C", ".2", "e"}], ")"}]}], " ", "*)"}], 
  "\[IndentingNewLine]"}], "\[IndentingNewLine]", 
 RowBox[{
  RowBox[{
   OverscriptBox["Xhh2", "~"], " ", 
   SuperscriptBox[
    OverscriptBox["Xhh2", "~"], "*"], 
   RowBox[{"jin", "[", 
    RowBox[{"p1", ",", "q1", ",", "p2", ",", "q2"}], "]"}]}], 
  ";"}], "\[IndentingNewLine]", 
 RowBox[{
  RowBox[{
   OverscriptBox["Jh22", "~"], "\[Equal]", 
   RowBox[{"Integrate", "[", 
    RowBox[{"%", ",", 
     RowBox[{"{", 
      RowBox[{"p1", ",", 
       RowBox[{"-", "Infinity"}], ",", 
       RowBox[{"+", "Infinity"}]}], "}"}], ",", 
     RowBox[{"{", 
      RowBox[{"q1", ",", 
       RowBox[{"-", "Infinity"}], ",", 
       RowBox[{"+", "Infinity"}]}], "}"}], ",", 
     RowBox[{"{", 
      RowBox[{"p2", ",", 
       RowBox[{"-", "Infinity"}], ",", 
       RowBox[{"+", "Infinity"}]}], "}"}], ",", 
     RowBox[{"{", 
      RowBox[{"q2", ",", 
       RowBox[{"-", "Infinity"}], ",", 
       RowBox[{"+", "Infinity"}]}], "}"}], ",", 
     RowBox[{"Assumptions", "\[Rule]", 
      RowBox[{"p", "\[Element]", 
       TemplateBox[{},
        "Reals"]}]}]}], "]"}]}], 
  RowBox[{"(*", " ", 
   RowBox[{"Eq", ".", " ", 
    RowBox[{"(", 
     RowBox[{"C", ".2", "f"}], ")"}]}], " ", "*)"}], 
  "\[IndentingNewLine]"}], "\[IndentingNewLine]", 
 RowBox[{
  RowBox[{
   OverscriptBox["Xhh1", "~"], " ", 
   SuperscriptBox[
    OverscriptBox["Xhh2", "~"], "*"], " ", 
   RowBox[{"jin", "[", 
    RowBox[{"p1", ",", "q1", ",", "p2", ",", "q2"}], "]"}]}], 
  ";"}], "\[IndentingNewLine]", 
 RowBox[{
  RowBox[{
   OverscriptBox["Jh12", "~"], "\[Equal]", 
   RowBox[{"Integrate", "[", 
    RowBox[{"%", ",", 
     RowBox[{"{", 
      RowBox[{"p1", ",", 
       RowBox[{"-", "Infinity"}], ",", 
       RowBox[{"+", "Infinity"}]}], "}"}], ",", 
     RowBox[{"{", 
      RowBox[{"q1", ",", 
       RowBox[{"-", "Infinity"}], ",", 
       RowBox[{"+", "Infinity"}]}], "}"}], ",", 
     RowBox[{"{", 
      RowBox[{"p2", ",", 
       RowBox[{"-", "Infinity"}], ",", 
       RowBox[{"+", "Infinity"}]}], "}"}], ",", 
     RowBox[{"{", 
      RowBox[{"q2", ",", 
       RowBox[{"-", "Infinity"}], ",", 
       RowBox[{"+", "Infinity"}]}], "}"}], ",", 
     RowBox[{"Assumptions", "\[Rule]", 
      RowBox[{"p", "\[Element]", 
       TemplateBox[{},
        "Reals"]}]}]}], "]"}]}], 
  RowBox[{"(*", " ", 
   RowBox[{"Eq", ".", " ", 
    RowBox[{"(", 
     RowBox[{"C", ".2", "g"}], ")"}]}], " ", "*)"}], 
  "\[IndentingNewLine]"}], "\[IndentingNewLine]", 
 RowBox[{
  RowBox[{
   OverscriptBox["Xhh2", "~"], " ", 
   SuperscriptBox[
    OverscriptBox["Xhh1", "~"], "*"], 
   RowBox[{"jin", "[", 
    RowBox[{"p1", ",", "q1", ",", "p2", ",", "q2"}], "]"}]}], 
  ";"}], "\[IndentingNewLine]", 
 RowBox[{
  OverscriptBox["Jh21", "~"], "\[Equal]", 
  RowBox[{"Integrate", "[", 
   RowBox[{"%", ",", 
    RowBox[{"{", 
     RowBox[{"p1", ",", 
      RowBox[{"-", "Infinity"}], ",", 
      RowBox[{"+", "Infinity"}]}], "}"}], ",", 
    RowBox[{"{", 
     RowBox[{"q1", ",", 
      RowBox[{"-", "Infinity"}], ",", 
      RowBox[{"+", "Infinity"}]}], "}"}], ",", 
    RowBox[{"{", 
     RowBox[{"p2", ",", 
      RowBox[{"-", "Infinity"}], ",", 
      RowBox[{"+", "Infinity"}]}], "}"}], ",", 
    RowBox[{"{", 
     RowBox[{"q2", ",", 
      RowBox[{"-", "Infinity"}], ",", 
      RowBox[{"+", "Infinity"}]}], "}"}], ",", 
    RowBox[{"Assumptions", "\[Rule]", 
     RowBox[{"p", "\[Element]", 
      TemplateBox[{},
       "Reals"]}]}]}], "]"}], 
  RowBox[{"(*", " ", 
   RowBox[{"Eq", ".", " ", 
    RowBox[{"(", 
     RowBox[{"C", ".2", "h"}], ")"}]}], " ", "*)"}]}]}], "Input",
 CellChangeTimes->{{3.850049149786668*^9, 3.8500492806947794`*^9}, {
   3.850049720223547*^9, 3.850049731931028*^9}, {3.850049776947811*^9, 
   3.850049798239462*^9}, {3.850049855513953*^9, 3.8500499591017814`*^9}, {
   3.850050009885391*^9, 3.850050045469161*^9}, 3.8576589067020383`*^9, {
   3.8846049772078094`*^9, 3.8846050292311897`*^9}, {3.8846051214873915`*^9, 
   3.8846051401623635`*^9}, {3.8847678515648527`*^9, 3.8847678657223*^9}, {
   3.8847680801204557`*^9, 3.8847681021652374`*^9}, {3.8847681776999435`*^9, 
   3.8847681834391885`*^9}, {3.88477158273273*^9, 3.8847715961226873`*^9}, {
   3.889586161710677*^9, 
   3.8895862071586885`*^9}},ExpressionUUID->"17d1e5a3-9fa5-42ec-908a-\
a3352d70d2bd"],

Cell[BoxData[
 RowBox[{
  OverscriptBox["Jh11", "~"], "\[Equal]", 
  RowBox[{
   RowBox[{"jin", "[", 
    RowBox[{"p", ",", "q", ",", "p", ",", "q"}], "]"}], " ", 
   RowBox[{"R", "[", 
    RowBox[{"p", ",", "tM1"}], "]"}], " ", 
   RowBox[{"T", "[", 
    RowBox[{"p", ",", "tS"}], "]"}], " ", 
   RowBox[{"T", "[", 
    RowBox[{
     RowBox[{
      RowBox[{"-", "p"}], "-", 
      RowBox[{"Kz", " ", "\[Theta]"}], "+", 
      RowBox[{"q", " ", "\[Rho]"}]}], ",", "tA"}], "]"}], " ", 
   RowBox[{
    SuperscriptBox["R", "*"], "[", 
    RowBox[{"p", ",", "tM1"}], "]"}], " ", 
   RowBox[{
    SuperscriptBox["T", "*"], "[", 
    RowBox[{"p", ",", "tS"}], "]"}], " ", 
   RowBox[{
    SuperscriptBox["T", "*"], "[", 
    RowBox[{
     RowBox[{
      RowBox[{"-", "p"}], "-", 
      RowBox[{"Kz", " ", "\[Theta]"}], "+", 
      RowBox[{"q", " ", "\[Rho]"}]}], ",", "tA"}], "]"}]}]}]], "Output",
 CellChangeTimes->{
  3.8500492823531375`*^9, 3.8500496632590075`*^9, 3.8500498000190105`*^9, 
   3.8500498966887903`*^9, {3.8500499351138644`*^9, 3.8500499604727736`*^9}, 
   3.8559158702431965`*^9, 3.857448637281222*^9, 3.8576582593041754`*^9, 
   3.857658908226928*^9, 3.8797720165717955`*^9, 3.879927408682322*^9, 
   3.8846051412284436`*^9, 3.8847678671339335`*^9, 
   3.88476818406108*^9},ExpressionUUID->"1775f102-808d-4093-8f5c-\
b9574d24410d"],

Cell[BoxData[
 RowBox[{
  OverscriptBox["Jh22", "~"], "\[Equal]", 
  RowBox[{
   RowBox[{"jin", "[", 
    RowBox[{"p", ",", "q", ",", "p", ",", "q"}], "]"}], " ", 
   RowBox[{"R", "[", 
    RowBox[{"p", ",", "tS"}], "]"}], " ", 
   RowBox[{"R", "[", 
    RowBox[{
     RowBox[{"p", "+", 
      RowBox[{"Kz", " ", "\[Theta]"}], "-", 
      RowBox[{"q", " ", "\[Rho]"}]}], ",", "tA"}], "]"}], " ", 
   RowBox[{"R", "[", 
    RowBox[{
     RowBox[{"p", "+", 
      RowBox[{"Kz", " ", "\[Theta]"}], "-", 
      RowBox[{"q", " ", "\[Rho]"}]}], ",", "tM2"}], "]"}], " ", 
   RowBox[{
    SuperscriptBox["R", "*"], "[", 
    RowBox[{"p", ",", "tS"}], "]"}], " ", 
   RowBox[{
    SuperscriptBox["R", "*"], "[", 
    RowBox[{
     RowBox[{"p", "+", 
      RowBox[{"Kz", " ", "\[Theta]"}], "-", 
      RowBox[{"q", " ", "\[Rho]"}]}], ",", "tA"}], "]"}], " ", 
   RowBox[{
    SuperscriptBox["R", "*"], "[", 
    RowBox[{
     RowBox[{"p", "+", 
      RowBox[{"Kz", " ", "\[Theta]"}], "-", 
      RowBox[{"q", " ", "\[Rho]"}]}], ",", "tM2"}], "]"}]}]}]], "Output",
 CellChangeTimes->{
  3.8500492823531375`*^9, 3.8500496632590075`*^9, 3.8500498000190105`*^9, 
   3.8500498966887903`*^9, {3.8500499351138644`*^9, 3.8500499604727736`*^9}, 
   3.8559158702431965`*^9, 3.857448637281222*^9, 3.8576582593041754`*^9, 
   3.857658908226928*^9, 3.8797720165717955`*^9, 3.879927408682322*^9, 
   3.8846051412284436`*^9, 3.8847678671339335`*^9, 
   3.8847681842236595`*^9},ExpressionUUID->"22cfb2c7-02eb-45fb-9bb2-\
87727e9cc081"],

Cell[BoxData[
 RowBox[{
  OverscriptBox["Jh12", "~"], "\[Equal]", 
  RowBox[{
   SuperscriptBox["\[ExponentialE]", 
    RowBox[{
     RowBox[{"-", "\[ImaginaryI]"}], " ", 
     RowBox[{"(", 
      RowBox[{
       RowBox[{"h", " ", "s0"}], "+", 
       RowBox[{"p", " ", "\[CapitalDelta]x"}], "-", 
       RowBox[{"q", " ", "\[CapitalDelta]y"}]}], ")"}]}]], " ", 
   RowBox[{"jin", "[", 
    RowBox[{"p", ",", "q", ",", "p", ",", "q"}], "]"}], " ", 
   RowBox[{"R", "[", 
    RowBox[{"p", ",", "tM1"}], "]"}], " ", 
   RowBox[{"T", "[", 
    RowBox[{"p", ",", "tS"}], "]"}], " ", 
   RowBox[{"T", "[", 
    RowBox[{
     RowBox[{
      RowBox[{"-", "p"}], "-", 
      RowBox[{"Kz", " ", "\[Theta]"}], "+", 
      RowBox[{"q", " ", "\[Rho]"}]}], ",", "tA"}], "]"}], " ", 
   RowBox[{
    SuperscriptBox["R", "*"], "[", 
    RowBox[{"p", ",", "tS"}], "]"}], " ", 
   RowBox[{
    SuperscriptBox["R", "*"], "[", 
    RowBox[{
     RowBox[{"p", "+", 
      RowBox[{"Kz", " ", "\[Theta]"}], "-", 
      RowBox[{"q", " ", "\[Rho]"}]}], ",", "tA"}], "]"}], " ", 
   RowBox[{
    SuperscriptBox["R", "*"], "[", 
    RowBox[{
     RowBox[{"p", "+", 
      RowBox[{"Kz", " ", "\[Theta]"}], "-", 
      RowBox[{"q", " ", "\[Rho]"}]}], ",", "tM2"}], "]"}]}]}]], "Output",
 CellChangeTimes->{
  3.8500492823531375`*^9, 3.8500496632590075`*^9, 3.8500498000190105`*^9, 
   3.8500498966887903`*^9, {3.8500499351138644`*^9, 3.8500499604727736`*^9}, 
   3.8559158702431965`*^9, 3.857448637281222*^9, 3.8576582593041754`*^9, 
   3.857658908226928*^9, 3.8797720165717955`*^9, 3.879927408682322*^9, 
   3.8846051412284436`*^9, 3.8847678671339335`*^9, 
   3.884768184396367*^9},ExpressionUUID->"ef13cc24-d0c9-4425-b909-\
765795aaa38e"],

Cell[BoxData[
 RowBox[{
  OverscriptBox["Jh21", "~"], "\[Equal]", 
  RowBox[{
   SuperscriptBox["\[ExponentialE]", 
    RowBox[{"\[ImaginaryI]", " ", 
     RowBox[{"(", 
      RowBox[{
       RowBox[{"h", " ", "s0"}], "+", 
       RowBox[{"p", " ", "\[CapitalDelta]x"}], "-", 
       RowBox[{"q", " ", "\[CapitalDelta]y"}]}], ")"}]}]], " ", 
   RowBox[{"jin", "[", 
    RowBox[{"p", ",", "q", ",", "p", ",", "q"}], "]"}], " ", 
   RowBox[{"R", "[", 
    RowBox[{"p", ",", "tS"}], "]"}], " ", 
   RowBox[{"R", "[", 
    RowBox[{
     RowBox[{"p", "+", 
      RowBox[{"Kz", " ", "\[Theta]"}], "-", 
      RowBox[{"q", " ", "\[Rho]"}]}], ",", "tA"}], "]"}], " ", 
   RowBox[{"R", "[", 
    RowBox[{
     RowBox[{"p", "+", 
      RowBox[{"Kz", " ", "\[Theta]"}], "-", 
      RowBox[{"q", " ", "\[Rho]"}]}], ",", "tM2"}], "]"}], " ", 
   RowBox[{
    SuperscriptBox["R", "*"], "[", 
    RowBox[{"p", ",", "tM1"}], "]"}], " ", 
   RowBox[{
    SuperscriptBox["T", "*"], "[", 
    RowBox[{"p", ",", "tS"}], "]"}], " ", 
   RowBox[{
    SuperscriptBox["T", "*"], "[", 
    RowBox[{
     RowBox[{
      RowBox[{"-", "p"}], "-", 
      RowBox[{"Kz", " ", "\[Theta]"}], "+", 
      RowBox[{"q", " ", "\[Rho]"}]}], ",", "tA"}], "]"}]}]}]], "Output",
 CellChangeTimes->{
  3.8500492823531375`*^9, 3.8500496632590075`*^9, 3.8500498000190105`*^9, 
   3.8500498966887903`*^9, {3.8500499351138644`*^9, 3.8500499604727736`*^9}, 
   3.8559158702431965`*^9, 3.857448637281222*^9, 3.8576582593041754`*^9, 
   3.857658908226928*^9, 3.8797720165717955`*^9, 3.879927408682322*^9, 
   3.8846051412284436`*^9, 3.8847678671339335`*^9, 
   3.8847681845666313`*^9},ExpressionUUID->"dfead599-2beb-459f-bc7c-\
8b93d19747d8"]
}, Open  ]]
}, Closed]],

Cell[CellGroupData[{

Cell["6.1 moir\[EAcute] fringes", "Subsection",
 CellChangeTimes->{{3.8166069820507374`*^9, 3.8166069846756716`*^9}, {
   3.8174740668322573`*^9, 3.8174740827101135`*^9}, 3.8250787043089485`*^9, 
   3.825564960137077*^9, {3.8370631719301186`*^9, 3.837063198195103*^9}, {
   3.8415756212741013`*^9, 3.8415756232166824`*^9}, {3.8441340032691555`*^9, 
   3.844134028691698*^9}, {3.844681225184692*^9, 3.8446812300645123`*^9}, {
   3.844838131621873*^9, 3.844838134064828*^9}, 3.844847169397456*^9, {
   3.844919570402813*^9, 3.8449195739149523`*^9}, {3.8460568159323783`*^9, 
   3.846056817119419*^9}, {3.88001388120899*^9, 3.880013891613146*^9}, {
   3.8804316417334504`*^9, 3.8804316421284876`*^9}},
 Background->RGBColor[
  0.88, 1, 0.88],ExpressionUUID->"afd58cef-fb41-4458-93f7-345e2d0a08ee"],

Cell[CellGroupData[{

Cell["fringe period", "Subsubsection",
 CellChangeTimes->{{3.8166069820507374`*^9, 3.8166069846756716`*^9}, {
   3.8174740668322573`*^9, 3.8174740827101135`*^9}, 3.8250787043089485`*^9, 
   3.825564960137077*^9, {3.8370631719301186`*^9, 3.837063198195103*^9}, {
   3.8415756212741013`*^9, 3.8415756232166824`*^9}, 3.8416525951454687`*^9, {
   3.8442287117648125`*^9, 3.844228726041153*^9}, 3.8459613113454647`*^9, 
   3.8459626605634904`*^9, {3.8472701821593075`*^9, 3.8472701861278014`*^9}, 
   3.8633323653744354`*^9, {3.863511233431711*^9, 3.863511263168659*^9}, {
   3.8635960603027687`*^9, 3.863596062091681*^9}, {3.8726660494999166`*^9, 
   3.872666050990694*^9}, {3.8788050814283586`*^9, 3.878805083996377*^9}, {
   3.8801030912616053`*^9, 3.8801030948966064`*^9}, {3.880103339076332*^9, 
   3.88010334146075*^9}, {3.8801829146896014`*^9, 3.880182931381675*^9}, {
   3.8890804101470313`*^9, 3.8890804158358765`*^9}, {3.9082706403829465`*^9, 
   3.908270642967264*^9}},
 Background->RGBColor[
  0.88, 1, 0.88],ExpressionUUID->"2d2dd092-ce9c-47cf-82ce-3a590b6c5ed7"],

Cell[CellGroupData[{

Cell[BoxData[{
 RowBox[{
  RowBox[{"Clear", "[", "\"\<Global`*\>\"", "]"}], ";", 
  RowBox[{"Remove", "[", "\"\<Global`*\>\"", "]"}]}], "\[IndentingNewLine]", 
 RowBox[{
  RowBox[{
   RowBox[{
    RowBox[{
     OverscriptBox["jin", "~"], "[", 
     RowBox[{"q1_", ",", "q2_"}], "]"}], "=", 
    SuperscriptBox["\[ExponentialE]", 
     RowBox[{
      RowBox[{
       RowBox[{"-", 
        FractionBox["1", "8"]}], " ", 
       SuperscriptBox[
        RowBox[{"(", 
         RowBox[{"q1", "-", "q2"}], ")"}], "2"], " ", 
       SuperscriptBox["w0", "2"]}], "-", 
      RowBox[{
       FractionBox["1", "4"], " ", 
       RowBox[{"(", 
        RowBox[{
         SuperscriptBox["q1", "2"], "+", 
         SuperscriptBox["q2", "2"]}], ")"}], " ", 
       SuperscriptBox["l0", "2"]}]}]]}], ";"}], 
  RowBox[{"(*", " ", 
   RowBox[{"Eq", ".", " ", 
    RowBox[{"(", "22", ")"}]}], " ", "*)"}]}], "\[IndentingNewLine]", 
 RowBox[{
  RowBox[{
   RowBox[{
    RowBox[{
     OverscriptBox["Jhh11", "~"], "[", 
     RowBox[{"q1_", ",", "q2_"}], "]"}], "=", 
    RowBox[{
     SuperscriptBox["\[ExponentialE]", 
      RowBox[{"-", 
       FractionBox[
        RowBox[{"\[ImaginaryI]", " ", 
         RowBox[{"(", 
          RowBox[{
           SuperscriptBox["q1", "2"], "-", 
           SuperscriptBox["q2", "2"]}], ")"}], " ", "zD"}], 
        RowBox[{"2", " ", "Kz"}]]}]], " ", 
     RowBox[{
      OverscriptBox["jin", "~"], "[", 
      RowBox[{"q1", ",", "q2"}], "]"}]}]}], ";"}], 
  RowBox[{"(*", " ", 
   RowBox[{"Eq", ".", " ", 
    RowBox[{"(", 
     RowBox[{"21.", "a"}], ")"}]}], " ", "*)"}]}], "\[IndentingNewLine]", 
 RowBox[{
  RowBox[{
   RowBox[{
    RowBox[{
     OverscriptBox["Jhh22", "~"], "[", 
     RowBox[{"q1_", ",", "q2_"}], "]"}], "=", 
    RowBox[{
     SuperscriptBox["\[ExponentialE]", 
      RowBox[{
       RowBox[{"-", 
        FractionBox[
         RowBox[{"\[ImaginaryI]", " ", 
          RowBox[{"(", 
           RowBox[{
            SuperscriptBox["q1", "2"], "-", 
            SuperscriptBox["q2", "2"]}], ")"}], " ", "zD"}], 
         RowBox[{"2", " ", "Kz"}]]}], "-", 
       RowBox[{"\[ImaginaryI]", " ", 
        RowBox[{"(", 
         RowBox[{"q1", "-", "q2"}], ")"}], " ", "\[CapitalDelta]y"}]}]], " ", 
     RowBox[{
      OverscriptBox["jin", "~"], "[", 
      RowBox[{"q1", ",", "q2"}], "]"}]}]}], ";"}], 
  RowBox[{"(*", " ", 
   RowBox[{"Eq", ".", " ", 
    RowBox[{"(", 
     RowBox[{"21.", "b"}], ")"}]}], " ", "*)"}]}], "\[IndentingNewLine]", 
 RowBox[{
  RowBox[{
   RowBox[{
    RowBox[{
     OverscriptBox["Jhh12", "~"], "[", 
     RowBox[{"q1_", ",", "q2_"}], "]"}], "=", 
    RowBox[{
     SuperscriptBox["\[ExponentialE]", 
      RowBox[{
       RowBox[{"-", 
        FractionBox[
         RowBox[{"\[ImaginaryI]", " ", 
          RowBox[{"(", 
           RowBox[{
            SuperscriptBox["q1", "2"], "-", 
            SuperscriptBox["q2", "2"]}], ")"}], " ", "zD"}], 
         RowBox[{"2", " ", "Kz"}]]}], "+", 
       RowBox[{"\[ImaginaryI]", " ", "q2", " ", "\[CapitalDelta]y"}]}]], " ", 
     RowBox[{
      OverscriptBox["jin", "~"], "[", 
      RowBox[{"q1", ",", "q2"}], "]"}]}]}], ";"}], 
  RowBox[{"(*", " ", 
   RowBox[{"Eq", ".", " ", 
    RowBox[{"(", 
     RowBox[{"21.", "c"}], ")"}]}], " ", "*)"}], "\[IndentingNewLine]", 
  RowBox[{"(*", " ", 
   RowBox[{
    RowBox[{
     RowBox[{"inverse", " ", "Fourier", " ", "transforms"}], ";", " ", 
     RowBox[{"jo1", "[", "y", "]"}]}], ",", " ", 
    RowBox[{"jo2", "[", "y", "]"}], ",", " ", 
    RowBox[{"and", " ", 
     RowBox[{"jo12", "[", "y", "]"}], " ", "have", " ", "the", " ", "same", 
     " ", "normalising", " ", "constant"}]}], " ", 
   "*)"}]}], "\[IndentingNewLine]", 
 RowBox[{
  RowBox[{"Simplify", "[", 
   RowBox[{"PowerExpand", "[", 
    RowBox[{
     RowBox[{"InverseFourierTransform", "[", 
      RowBox[{
       RowBox[{
        OverscriptBox["Jhh11", "~"], "[", 
        RowBox[{"q1", ",", "q2"}], "]"}], ",", 
       RowBox[{"{", 
        RowBox[{"q1", ",", "q2"}], "}"}], ",", 
       RowBox[{"{", 
        RowBox[{"y", ",", "x"}], "}"}], ",", 
       RowBox[{"FourierParameters", "\[Rule]", 
        RowBox[{"{", 
         RowBox[{"1", ",", " ", 
          RowBox[{"-", "1"}]}], "}"}]}]}], "]"}], "/.", 
     RowBox[{"x", "\[Rule]", 
      RowBox[{"-", "y"}]}]}], "]"}], "]"}], ";"}], "\[IndentingNewLine]", 
 RowBox[{
  RowBox[{"Jhh11", "==", 
   RowBox[{"Simplify", "[", 
    RowBox[{
     RowBox[{
      RowBox[{
       RowBox[{"Part", "[", 
        RowBox[{"%", ",", "1"}], "]"}], "/.", 
       RowBox[{
        RowBox[{
         SuperscriptBox["l0", "2"], "+", 
         SuperscriptBox["w0", "2"]}], "->", 
        SuperscriptBox["w0", "2"]}]}], "/.", 
      RowBox[{
       RowBox[{
        RowBox[{
         SuperscriptBox["Kz", "2"], " ", 
         SuperscriptBox["l0", "2"], " ", 
         SuperscriptBox["w0", "2"]}], "+", 
        RowBox[{"4", 
         SuperscriptBox["zD", "2"]}]}], "->", 
       RowBox[{
        SuperscriptBox["wD", "2"], 
        SuperscriptBox["Kz", "2"], " ", 
        SuperscriptBox["l0", "2"]}]}]}], 
     RowBox[{"(*", " ", 
      RowBox[{"by", " ", "using", " ", 
       RowBox[{"(", 
        RowBox[{"B2", ".", "a"}], ")"}]}], " ", "*)"}], "/.", 
     RowBox[{"h", "->", 
      RowBox[{"2", "Kz", " ", 
       RowBox[{"Tan", "[", "\[CapitalTheta]B", "]"}]}]}]}], "]"}]}], 
  RowBox[{"(*", " ", 
   RowBox[{"Eq", ".", " ", 
    RowBox[{"(", 
     RowBox[{"23.", "a"}], ")"}]}], " ", "*)"}]}], "\[IndentingNewLine]", 
 RowBox[{
  RowBox[{"Simplify", "[", 
   RowBox[{"PowerExpand", "[", 
    RowBox[{
     RowBox[{"InverseFourierTransform", "[", 
      RowBox[{
       RowBox[{
        OverscriptBox["Jhh22", "~"], "[", 
        RowBox[{"q1", ",", "q2"}], "]"}], ",", 
       RowBox[{"{", 
        RowBox[{"q1", ",", "q2"}], "}"}], ",", 
       RowBox[{"{", 
        RowBox[{"y", ",", "x"}], "}"}], ",", 
       RowBox[{"FourierParameters", "\[Rule]", 
        RowBox[{"{", 
         RowBox[{"1", ",", " ", 
          RowBox[{"-", "1"}]}], "}"}]}]}], "]"}], "/.", 
     RowBox[{"x", "\[Rule]", 
      RowBox[{"-", "y"}]}]}], "]"}], "]"}], ";"}], "\[IndentingNewLine]", 
 RowBox[{
  RowBox[{"Jhh22", "==", 
   RowBox[{"Simplify", "[", 
    RowBox[{
     RowBox[{
      RowBox[{
       RowBox[{"Part", "[", 
        RowBox[{"%", ",", "1"}], "]"}], "/.", 
       RowBox[{
        RowBox[{
         SuperscriptBox["l0", "2"], "+", 
         SuperscriptBox["w0", "2"]}], "->", 
        SuperscriptBox["w0", "2"]}]}], "/.", 
      RowBox[{
       RowBox[{
        RowBox[{
         SuperscriptBox["Kz", "2"], " ", 
         SuperscriptBox["l0", "2"], " ", 
         SuperscriptBox["w0", "2"]}], "+", 
        RowBox[{"4", 
         SuperscriptBox["zD", "2"]}]}], "->", 
       RowBox[{
        SuperscriptBox["wD", "2"], 
        SuperscriptBox["Kz", "2"], " ", 
        SuperscriptBox["l0", "2"]}]}]}], 
     RowBox[{"(*", " ", 
      RowBox[{"by", " ", "using", " ", 
       RowBox[{"(", 
        RowBox[{"B2", ".", "a"}], ")"}]}], " ", "*)"}], "/.", 
     RowBox[{"h", "->", 
      RowBox[{"2", "Kz", " ", 
       RowBox[{"Tan", "[", "\[CapitalTheta]B", "]"}]}]}]}], "]"}]}], 
  RowBox[{"(*", " ", 
   RowBox[{"Eq", ".", " ", 
    RowBox[{"(", 
     RowBox[{"23.", "b"}], ")"}]}], " ", "*)"}]}], "\[IndentingNewLine]", 
 RowBox[{
  RowBox[{
   RowBox[{"Jhh12", "=", 
    RowBox[{"Simplify", "[", 
     RowBox[{"PowerExpand", "[", 
      RowBox[{
       RowBox[{"InverseFourierTransform", "[", 
        RowBox[{
         RowBox[{
          OverscriptBox["Jhh12", "~"], "[", 
          RowBox[{"q1", ",", "q2"}], "]"}], ",", 
         RowBox[{"{", 
          RowBox[{"q1", ",", "q2"}], "}"}], ",", 
         RowBox[{"{", 
          RowBox[{"y", ",", "x"}], "}"}], ",", 
         RowBox[{"FourierParameters", "\[Rule]", 
          RowBox[{"{", 
           RowBox[{"1", ",", " ", 
            RowBox[{"-", "1"}]}], "}"}]}]}], "]"}], "/.", 
       RowBox[{"x", "\[Rule]", 
        RowBox[{"-", "y"}]}]}], "]"}], "]"}]}], ";"}], "\[IndentingNewLine]", 
  RowBox[{"(*", " ", 
   RowBox[{"Jhh12", " ", "exponent"}], " ", "*)"}]}], "\[IndentingNewLine]", 
 RowBox[{
  RowBox[{
   RowBox[{"exponent", "=", 
    RowBox[{
     RowBox[{"Jhh12", "[", 
      RowBox[{"[", 
       RowBox[{"1", ",", "2"}], "]"}], "]"}], "/.", " ", 
     RowBox[{
      RowBox[{
       RowBox[{"2", " ", 
        SuperscriptBox["Kz", "2"], " ", 
        SuperscriptBox["l0", "2"], " ", 
        RowBox[{"(", 
         RowBox[{
          SuperscriptBox["l0", "2"], "+", 
          SuperscriptBox["w0", "2"]}], ")"}]}], "+", 
       RowBox[{"8", " ", 
        SuperscriptBox["zD", "2"]}]}], "->", 
      RowBox[{"2", 
       SuperscriptBox["wD", "2"], 
       SuperscriptBox["Kz", "2"], " ", 
       SuperscriptBox["l0", "2"]}]}]}]}], ";"}], 
  RowBox[{"(*", " ", 
   RowBox[{
    RowBox[{"by", " ", "setting", " ", 
     SuperscriptBox["l0", "4"]}], " ", "=", " ", 
    RowBox[{"0", " ", "and", " ", "using", " ", 
     RowBox[{"(", 
      RowBox[{"B2", ".", "a"}], ")"}]}]}], " ", "*)"}], "\[IndentingNewLine]", 
  RowBox[{"(*", " ", 
   RowBox[{"Jhh12", " ", 
    RowBox[{"exponent", ":", " ", 
     RowBox[{"real", " ", "part"}]}]}], " ", "*)"}]}], "\[IndentingNewLine]", 
 RowBox[{
  RowBox[{
   RowBox[{"real", "=", 
    RowBox[{"FullSimplify", "[", 
     RowBox[{
      RowBox[{
       RowBox[{"ComplexExpand", "[", 
        RowBox[{"Re", "[", "exponent", "]"}], "]"}], "/.", 
       RowBox[{"h", "->", 
        RowBox[{"2", "Kz", " ", 
         RowBox[{"Tan", "[", "\[CapitalTheta]B", "]"}]}]}]}], "/.", 
      RowBox[{
       RowBox[{"-", 
        FractionBox[
         RowBox[{
          SuperscriptBox["w0", "2"], " ", 
          SuperscriptBox["\[CapitalDelta]y", "2"]}], 
         RowBox[{"2", " ", 
          SuperscriptBox["l0", "2"], " ", 
          SuperscriptBox["wD", "2"]}]]}], "->", 
       RowBox[{"-", 
        FractionBox[
         SuperscriptBox["\[CapitalDelta]y", "2"], 
         RowBox[{"2", " ", 
          SuperscriptBox["lD", "2"]}]]}]}]}], "]"}]}], ";"}], 
  RowBox[{"(*", " ", 
   RowBox[{"by", " ", "using", " ", 
    RowBox[{"(", 
     RowBox[{"B2", ".", "a"}], ")"}], " ", "and", " ", "the", " ", 
    "\[Theta]s", " ", "and", " ", "\[Theta]c", " ", "definitons"}], " ", 
   "*)"}], "\[IndentingNewLine]", 
  RowBox[{"(*", " ", 
   RowBox[{"Jhh12", " ", 
    RowBox[{"exponent", ":", " ", 
     RowBox[{"imaginary", " ", "part"}]}]}], " ", 
   "*)"}]}], "\[IndentingNewLine]", 
 RowBox[{
  RowBox[{"imaginary", "=", 
   RowBox[{"ComplexExpand", "[", 
    RowBox[{"Im", "[", "exponent", "]"}], "]"}]}], 
  ";"}], "\[IndentingNewLine]", 
 RowBox[{
  RowBox[{"imaginary", "=", 
   RowBox[{
    RowBox[{
     RowBox[{
      RowBox[{"%", "/.", 
       RowBox[{
        SuperscriptBox["\[CapitalDelta]y", "2"], "->", "0"}]}], "/.", 
      RowBox[{"zD", "->", 
       FractionBox[
        RowBox[{
         SuperscriptBox["Kz", "2"], 
         SuperscriptBox["l0", "2"], " ", 
         SuperscriptBox["wD", "2"]}], 
        RowBox[{"4", "rD"}]]}]}], 
     RowBox[{"(*", " ", 
      RowBox[{"by", " ", "using", " ", 
       RowBox[{"(", 
        RowBox[{"B2", ".", "c"}], ")"}]}], " ", "*)"}], "/.", 
     RowBox[{"\[CapitalDelta]y", "->", 
      RowBox[{"2", 
       RowBox[{"(", 
        RowBox[{"zA2", "+", 
         RowBox[{"tM2", "/", "2"}]}], ")"}], "\[Rho]", " ", 
       RowBox[{"Tan", "[", "\[CapitalTheta]B", "]"}]}]}]}], "/.", 
    RowBox[{
     RowBox[{"Tan", "[", "\[CapitalTheta]B", "]"}], "->", 
     FractionBox["h", 
      RowBox[{"2", "Kz"}]]}]}]}], ";"}], "\[IndentingNewLine]", 
 RowBox[{"Print", "[", 
  RowBox[{"\"\<Jhh12 = \>\"", ",", 
   RowBox[{"Exp", "[", 
    RowBox[{"real", "+", 
     RowBox[{"I", " ", "imaginary"}]}], "]"}]}], 
  RowBox[{"(*", 
   RowBox[{" ", 
    RowBox[{"Eq", ".", " ", 
     RowBox[{"(", 
      RowBox[{"23.", "c"}], ")"}]}], ")"}], " ", "*)"}], 
  "]"}], "\[IndentingNewLine]", 
 RowBox[{
  RowBox[{"\[CapitalLambda]\[Rho]", "==", 
   FractionBox[
    RowBox[{"2", "\[Pi]", " ", "y"}], "imaginary"]}], "/.", 
  RowBox[{"h", "->", 
   RowBox[{"2", 
    RowBox[{"\[Pi]", "/", "d", 
     RowBox[{"(*", " ", 
      RowBox[{"Eq", ".", " ", 
       RowBox[{"(", "26", ")"}]}], " ", "*)"}]}]}]}]}]}], "Input",
 CellChangeTimes->{{3.8800139619578657`*^9, 3.8800140586498613`*^9}, {
   3.8800141522114983`*^9, 3.8800141910658684`*^9}, {3.8800142725716753`*^9, 
   3.8800142783043303`*^9}, {3.880014377848832*^9, 3.880014405024088*^9}, {
   3.880014447809783*^9, 3.8800146065313616`*^9}, {3.8800147396893187`*^9, 
   3.8800147449866*^9}, {3.8800148391845555`*^9, 3.8800149239984164`*^9}, {
   3.8800149988020597`*^9, 3.8800150616884375`*^9}, {3.8800150999530897`*^9, 
   3.880015104977513*^9}, {3.88001515983924*^9, 3.8800152211815305`*^9}, {
   3.8800153363707256`*^9, 3.880015380667967*^9}, {3.8800155872073965`*^9, 
   3.8800156008645697`*^9}, {3.8800156427068386`*^9, 3.8800156575696297`*^9}, 
   3.880018196424979*^9, {3.8800183293228054`*^9, 3.880018354565419*^9}, {
   3.8800287356509066`*^9, 3.8800287403513217`*^9}, {3.8801028866541862`*^9, 
   3.8801029805193434`*^9}, {3.880103030034957*^9, 3.880103042942196*^9}, 
   3.880114401410409*^9, 3.880114451825659*^9, {3.8801152491144047`*^9, 
   3.8801152495959835`*^9}, {3.880186676331047*^9, 3.8801867147847147`*^9}, {
   3.880186782005937*^9, 3.8801868352210093`*^9}, 3.88018688821782*^9, {
   3.8801869213828297`*^9, 3.88018693753649*^9}, {3.884769093588728*^9, 
   3.8847691229291863`*^9}, {3.884769154043747*^9, 3.884769161772333*^9}, {
   3.8847692266694145`*^9, 3.8847693379959955`*^9}, {3.8847693703626575`*^9, 
   3.884769400378379*^9}, {3.884769438687214*^9, 3.884769452958543*^9}, {
   3.8847697539164305`*^9, 3.884769759793869*^9}, {3.8890122665378494`*^9, 
   3.8890122739272714`*^9}, {3.889080218421111*^9, 3.889080243505446*^9}, {
   3.889080364264262*^9, 3.889080371439513*^9}, {3.8890805770619545`*^9, 
   3.8890806202285457`*^9}, {3.8895862880131435`*^9, 3.889586288523305*^9}, {
   3.889586319556712*^9, 3.8895863269893303`*^9}, {3.8895864390355225`*^9, 
   3.8895864805909123`*^9}, 3.9072977786460223`*^9, {3.9072989791959724`*^9, 
   3.9072990679170585`*^9}, {3.907299303874047*^9, 3.907299396760315*^9}, {
   3.907301003466109*^9, 3.907301022661641*^9}, {3.907301186462963*^9, 
   3.907301215974331*^9}, {3.9073098665770025`*^9, 3.9073099274899473`*^9}, 
   3.907309972462145*^9, {3.9080921356687107`*^9, 3.908092237666649*^9}, {
   3.9080926220545692`*^9, 3.9080926259205065`*^9}, {3.9080927073162746`*^9, 
   3.90809278575352*^9}, {3.9080929822370996`*^9, 3.9080929912364216`*^9}, {
   3.908270171645276*^9, 3.908270252875622*^9}, {3.9082703100111303`*^9, 
   3.9082703142782326`*^9}, {3.908794156822302*^9, 3.908794165410039*^9}, {
   3.9087942253871646`*^9, 3.908794244141056*^9}, {3.9087942891819477`*^9, 
   3.9087943029691715`*^9}},ExpressionUUID->"3fe2d7ea-4f92-46f7-a9c5-\
cae944c7ad36"],

Cell[BoxData[
 RowBox[{"Jhh11", "\[Equal]", 
  SuperscriptBox["\[ExponentialE]", 
   RowBox[{"-", 
    FractionBox[
     RowBox[{"2", " ", 
      SuperscriptBox["y", "2"]}], 
     SuperscriptBox["wD", "2"]]}]]}]], "Output",
 CellChangeTimes->{{3.880015363671173*^9, 3.8800153828838196`*^9}, 
   3.880015662309865*^9, 3.8800181976139064`*^9, 3.880018365658939*^9, 
   3.880027732078456*^9, 3.880028761209372*^9, 3.880102982605059*^9, 
   3.880103044035919*^9, 3.880114402266507*^9, 3.8801144533096147`*^9, {
   3.8801867642994227`*^9, 3.8801867827809725`*^9}, {3.880186826340556*^9, 
   3.8801868364137435`*^9}, 3.8801868892196302`*^9, 3.880186938508659*^9, 
   3.8847692498303857`*^9, 3.884769284106643*^9, 3.884769454131134*^9, 
   3.8890805126541634`*^9, 3.8890806214432745`*^9, {3.9073011930365763`*^9, 
   3.907301217304901*^9}, 3.907309905535795*^9, 3.9082702558729305`*^9, 
   3.908270315904147*^9},ExpressionUUID->"382bfd49-7811-4086-80ba-\
aa102c528eb0"],

Cell[BoxData[
 RowBox[{"Jhh22", "\[Equal]", 
  SuperscriptBox["\[ExponentialE]", 
   RowBox[{"-", 
    FractionBox[
     RowBox[{"2", " ", 
      SuperscriptBox[
       RowBox[{"(", 
        RowBox[{"y", "-", "\[CapitalDelta]y"}], ")"}], "2"]}], 
     SuperscriptBox["wD", "2"]]}]]}]], "Output",
 CellChangeTimes->{{3.880015363671173*^9, 3.8800153828838196`*^9}, 
   3.880015662309865*^9, 3.8800181976139064`*^9, 3.880018365658939*^9, 
   3.880027732078456*^9, 3.880028761209372*^9, 3.880102982605059*^9, 
   3.880103044035919*^9, 3.880114402266507*^9, 3.8801144533096147`*^9, {
   3.8801867642994227`*^9, 3.8801867827809725`*^9}, {3.880186826340556*^9, 
   3.8801868364137435`*^9}, 3.8801868892196302`*^9, 3.880186938508659*^9, 
   3.8847692498303857`*^9, 3.884769284106643*^9, 3.884769454131134*^9, 
   3.8890805126541634`*^9, 3.8890806214432745`*^9, {3.9073011930365763`*^9, 
   3.907301217304901*^9}, 3.907309905535795*^9, 3.9082702558729305`*^9, 
   3.908270316408795*^9},ExpressionUUID->"ef466ef6-f48d-4ef2-b8a2-\
34a15b450257"],

Cell[BoxData[
 InterpretationBox[
  RowBox[{"\<\"Jhh12 = \"\>", "\[InvisibleSpace]", 
   SuperscriptBox["\[ExponentialE]", 
    RowBox[{
     RowBox[{"-", 
      FractionBox[
       SuperscriptBox["\[CapitalDelta]y", "2"], 
       RowBox[{"2", " ", 
        SuperscriptBox["lD", "2"]}]]}], "-", 
     FractionBox[
      RowBox[{
       RowBox[{"2", " ", 
        SuperscriptBox["y", "2"]}], "-", 
       RowBox[{"2", " ", "y", " ", "\[CapitalDelta]y"}], "+", 
       SuperscriptBox["\[CapitalDelta]y", "2"]}], 
      SuperscriptBox["wD", "2"]], "+", 
     FractionBox[
      RowBox[{"\[ImaginaryI]", " ", "h", " ", "y", " ", 
       RowBox[{"(", 
        RowBox[{
         FractionBox["tM2", "2"], "+", "zA2"}], ")"}], " ", "\[Rho]"}], 
      "rD"]}]]}],
  SequenceForm[
  "Jhh12 = ", 
   E^(Rational[-1, 
       2] $CellContext`lD^(-2) $CellContext`\[CapitalDelta]y^2 - \
$CellContext`wD^(-2) (2 $CellContext`y^2 - 
     2 $CellContext`y $CellContext`\[CapitalDelta]y + $CellContext`\
\[CapitalDelta]y^2) + 
    Complex[0, 1] $CellContext`h $CellContext`rD^(-1) $CellContext`y (
      Rational[1, 
         2] $CellContext`tM2 + $CellContext`zA2) $CellContext`\[Rho])],
  Editable->False]], "Print",
 CellChangeTimes->{3.9082702570530987`*^9, 
  3.908270317042101*^9},ExpressionUUID->"9b864168-4f99-4dcb-9c83-\
777d648d2022"],

Cell[BoxData[
 RowBox[{"\[CapitalLambda]\[Rho]", "\[Equal]", 
  FractionBox[
   RowBox[{"d", " ", "rD"}], 
   RowBox[{
    RowBox[{"(", 
     RowBox[{
      FractionBox["tM2", "2"], "+", "zA2"}], ")"}], " ", 
    "\[Rho]"}]]}]], "Output",
 CellChangeTimes->{{3.880015363671173*^9, 3.8800153828838196`*^9}, 
   3.880015662309865*^9, 3.8800181976139064`*^9, 3.880018365658939*^9, 
   3.880027732078456*^9, 3.880028761209372*^9, 3.880102982605059*^9, 
   3.880103044035919*^9, 3.880114402266507*^9, 3.8801144533096147`*^9, {
   3.8801867642994227`*^9, 3.8801867827809725`*^9}, {3.880186826340556*^9, 
   3.8801868364137435`*^9}, 3.8801868892196302`*^9, 3.880186938508659*^9, 
   3.8847692498303857`*^9, 3.884769284106643*^9, 3.884769454131134*^9, 
   3.8890805126541634`*^9, 3.8890806214432745`*^9, {3.9073011930365763`*^9, 
   3.907301217304901*^9}, 3.907309905535795*^9, 3.9082702558729305`*^9, 
   3.908270317046093*^9},ExpressionUUID->"2db9840a-a059-48de-9416-\
acc9e71b6654"]
}, Open  ]]
}, Closed]],

Cell[CellGroupData[{

Cell["fringe visibility", "Subsubsection",
 CellChangeTimes->{{3.8166069820507374`*^9, 3.8166069846756716`*^9}, {
   3.8174740668322573`*^9, 3.8174740827101135`*^9}, 3.8250787043089485`*^9, 
   3.825564960137077*^9, {3.8370631719301186`*^9, 3.837063198195103*^9}, {
   3.8415756212741013`*^9, 3.8415756232166824`*^9}, 3.8416525951454687`*^9, {
   3.8442287117648125`*^9, 3.844228726041153*^9}, 3.8459613113454647`*^9, 
   3.8459626605634904`*^9, {3.8472701821593075`*^9, 3.8472701861278014`*^9}, 
   3.8633323653744354`*^9, {3.863511233431711*^9, 3.863511263168659*^9}, {
   3.8635960603027687`*^9, 3.863596062091681*^9}, {3.8726660494999166`*^9, 
   3.872666050990694*^9}, {3.8788050814283586`*^9, 3.878805083996377*^9}, {
   3.8801030912616053`*^9, 3.8801030948966064`*^9}, {3.880103339076332*^9, 
   3.88010334146075*^9}, {3.88476965546245*^9, 3.8847696587092457`*^9}, {
   3.88901222634051*^9, 3.8890122270425153`*^9}, {3.889586520323059*^9, 
   3.8895865212231045`*^9}, {3.908270633183075*^9, 3.908270636164226*^9}},
 Background->RGBColor[
  0.88, 1, 0.88],ExpressionUUID->"157ab171-4401-4f33-8461-b23946380667"],

Cell[CellGroupData[{

Cell[BoxData[{
 RowBox[{
  RowBox[{"Clear", "[", "\"\<Global`*\>\"", "]"}], ";", 
  RowBox[{"Remove", "[", "\"\<Global`*\>\"", "]"}]}], "\[IndentingNewLine]", 
 RowBox[{
  RowBox[{"Jhh11", "=", 
   SuperscriptBox["\[ExponentialE]", 
    RowBox[{"-", 
     FractionBox[
      RowBox[{"2", " ", 
       SuperscriptBox["y", "2"]}], 
      SuperscriptBox["wD", "2"]]}]]}], 
  RowBox[{"(*", " ", 
   RowBox[{"Eq", ".", " ", 
    RowBox[{"(", 
     RowBox[{"23", "a"}], ")"}]}], " ", "*)"}], ";", 
  RowBox[{"Jhh22", "=", 
   SuperscriptBox["\[ExponentialE]", 
    RowBox[{"-", 
     FractionBox[
      RowBox[{"2", " ", 
       SuperscriptBox[
        RowBox[{"(", 
         RowBox[{"y", "-", "\[CapitalDelta]y"}], ")"}], "2"]}], 
      SuperscriptBox["wD", "2"]]}]]}], 
  RowBox[{"(*", " ", 
   RowBox[{"Eq", ".", " ", 
    RowBox[{"(", 
     RowBox[{"23", "b"}], ")"}]}], " ", "*)"}], ";"}], "\[IndentingNewLine]", 
 RowBox[{
  RowBox[{"Jhh12", "=", 
   SuperscriptBox["\[ExponentialE]", 
    RowBox[{
     RowBox[{"-", 
      FractionBox[
       SuperscriptBox["\[CapitalDelta]y", "2"], 
       RowBox[{"2", " ", 
        SuperscriptBox["lD", "2"]}]]}], "-", 
     FractionBox[
      RowBox[{
       RowBox[{"2", " ", 
        SuperscriptBox["y", "2"]}], "-", 
       RowBox[{"2", " ", "y", " ", "\[CapitalDelta]y"}], "+", 
       SuperscriptBox["\[CapitalDelta]y", "2"]}], 
      SuperscriptBox["wD", "2"]], "+", 
     FractionBox[
      RowBox[{"\[ImaginaryI]", " ", "h", " ", "y", " ", 
       RowBox[{"(", 
        RowBox[{
         FractionBox["tM2", "2"], "+", "zA2"}], ")"}], " ", "\[Rho]"}], 
      "rD"]}]]}], 
  RowBox[{"(*", " ", 
   RowBox[{"Eq", ".", " ", 
    RowBox[{"(", 
     RowBox[{"23", "c"}], ")"}]}], " ", "*)"}], ";"}], "\[IndentingNewLine]", 
 RowBox[{
  RowBox[{"Print", "[", 
   RowBox[{"\"\<\[CapitalGamma] = \>\"", ",", 
    RowBox[{"FullSimplify", "[", 
     FractionBox[
      RowBox[{"2", 
       RowBox[{"ComplexExpand", "[", 
        RowBox[{"Abs", "[", "Jhh12", "]"}], "]"}]}], 
      RowBox[{"Jhh11", "+", "Jhh22"}]], "]"}]}], "]"}], 
  RowBox[{"(*", " ", 
   RowBox[{"Eq", ".", " ", 
    RowBox[{"(", "26", ")"}]}], " ", 
   "*)"}]}], "\[IndentingNewLine]"}], "Input",
 CellChangeTimes->{{3.857722092936762*^9, 3.85772216334593*^9}, {
   3.857722208232189*^9, 3.857722217082452*^9}, {3.857723234110042*^9, 
   3.857723263354738*^9}, {3.86047282714997*^9, 3.8604728435521975`*^9}, {
   3.8801031145929327`*^9, 3.8801031955847297`*^9}, {3.8801032964723825`*^9, 
   3.880103333912549*^9}, {3.8847695862099147`*^9, 3.8847696508851247`*^9}, {
   3.8890804405228777`*^9, 3.889080441335257*^9}, {3.8895865240278206`*^9, 
   3.889586524280727*^9}, 3.9082706488736057`*^9, {3.9082706799142604`*^9, 
   3.9082707774229712`*^9}, {3.908794328476693*^9,
[truncated: 114,615 more chars]
